# Supplementary material for: Stress-induced phase separation in plastics drives the release of amorphous polymer micropollutants into water
Source: Nat Commun. 2025 Apr 23;16:3814. doi: 10.1038/s41467-025-58898-w (PMC12018937; doi:10.1038/s41467-025-58898-w)
Supplement: Supplementary file 3 — Source Data [file 41467_2025_58898_MOESM3_ESM.xlsx]

## Sheet: Figure 1b,c
			Laterial distance-X	L1-Raw	Laterial distance-X	L2-Raw
		Data fig 1c	um	nm	um	nm
			0	38.45	0	28.68
			0.17	35.51	0.17	30.28
			0.34	34.04	0.34	32.18
			0.51	32.66	0.51	30.81
			0.68	32.9	0.68	31.38
			0.85	33.74	0.85	32.94
			1.02	33.96	1.01	33.4
			1.19	34.14	1.18	33.36
			1.36	34.81	1.35	34.85
			1.54	33.81	1.52	35.93
			1.71	30.62	1.69	37.09
			1.88	34.11	1.86	36.25
			2.05	38.07	2.03	34.54
			2.22	37.38	2.2	36.11
			2.39	35.26	2.37	38.86
			2.56	34.06	2.54	39.37
			2.73	33.99	2.71	37.82
			2.9	35.4	2.87	37.93
			3.07	34.3	3.04	37.72

## Sheet: Figure 1d,e
			Laterial distance-X	L1-1h	Laterial distance-X	L2-1h
		Data fig 1e	um	nm	um	nm
			0	42.49	0	44.2
			0.07	44.2	0.06	44.31
			0.13	46.08	0.13	48.16
			0.2	46.61	0.19	59.69
			0.26	45.7	0.26	71.79
			0.33	46	0.32	79.01
			0.4	51.05	0.38	80.45
			0.46	64.43	0.45	78.69
			0.53	82.26	0.51	73.23
			0.59	97.21	0.58	65.04
			0.66	106.75	0.64	54.55
			0.73	110.38	0.7	44.07
			0.79	107.22	0.77	41.32
			0.86	97.6	0.83	40.83
			0.92	83.56	0.9	41.93
			0.99	70.72	0.96	42.69
			1.05	67.68	1.02	50.29
			1.12	78.51	1.09	60.24
			1.19	94.51	1.15	68.35
			1.25	107.81	1.22	73.52
			1.32	116.75	1.28	76.29
			1.38	120.39	1.34	75.69
			1.45	118.08	1.41	72.08
			1.52	110	1.47	62.39
			1.58	96.76	1.54	54.77
			1.65	80.23	1.6	60.6
			1.71	64.6	1.66	74.86
			1.78	55.01	1.73	88.32
			1.85	53.19	1.79	96.19
			1.91	55.84	1.86	100.78
			1.98	56.56	1.92	105.59
			2.04	53.1	1.98	105.3
			2.11	49.79	2.05	99.42
			2.18	48.43	2.11	90.36
			2.24	48.27	2.18	77.28
			2.31	49.55	2.24	66.49
			2.37	51.53	2.3	58.31
			2.44	52.66	2.37	56.01
			2.51	53.38	2.43	54.66
			2.57	53.9	2.5	57.06
			2.64	53.94	2.56	59.36
			2.7	54.33	2.62	60.83
			2.77	55.64	2.69	60.83
			2.83	57.07	2.75	62.09
			2.9	56.9	2.82	60.25
			2.97	54.37	2.88	57.21
					2.94	55.46

## Sheet: Figure 1f,g
			Laterial distance-X	L1-4h	Laterial distance-X	L2-4h
		Data fig 1g	um	nm	um	nm
			0	36.17	0	31.91
			0.04	37.95	0.04	31.49
			0.09	40.32	0.09	30.77
			0.13	42.86	0.13	32.79
			0.18	44.84	0.18	37.3
			0.22	45.83	0.22	41.52
			0.27	45.67	0.26	45.57
			0.31	44.99	0.31	46.64
			0.36	44.67	0.35	45.53
			0.4	45.27	0.4	43.94
			0.45	47.19	0.44	40.8
			0.49	50.84	0.48	39.55
			0.54	57.26	0.53	39.56
			0.58	66.93	0.57	42.29
			0.63	78.19	0.62	51.86
			0.67	88.74	0.66	63.77
			0.72	98.43	0.7	75.28
			0.76	108.37	0.75	85.29
			0.81	118.79	0.79	94.72
			0.85	128.83	0.84	102.48
			0.9	137.42	0.88	109.4
			0.94	145.04	0.92	115.96
			0.98	151.75	0.97	121
			1.03	157.33	1.01	124.72
			1.07	161.61	1.06	127.33
			1.12	164.46	1.1	129.78
			1.16	165.92	1.14	131.8
			1.21	166.04	1.19	133.16
			1.25	164.77	1.23	133.92
			1.3	162.15	1.28	134.2
			1.34	158.24	1.32	134.39
			1.39	152.93	1.36	134.7
			1.43	145.89	1.41	134.38
			1.48	136.85	1.45	132.97
			1.52	125.75	1.5	130.64
			1.57	112.74	1.54	127.68
			1.61	98.43	1.58	123.96
			1.66	83.97	1.63	119.14
			1.7	70.69	1.67	113.21
			1.75	59.88	1.72	106.01
			1.79	52.49	1.76	98.44
			1.84	49.03	1.8	89.41
			1.88	48.87	1.85	79.77
			1.92	50.2	1.89	70.03
			1.97	51.36	1.94	60.18
			2.01	51.36	1.98	51.76
			2.06	49.92	2.02	47.19
			2.1	47.89	2.07	46.53
			2.15	46.35	2.11	43.88
			2.19	45.54	2.15	43.44
			2.24	45.15	2.2	45.45
			2.28	45.24	2.24	47.99
			2.33	46.4	2.29	49.09
			2.37	48.06	2.33	50.22
			2.42	49.42	2.37	53.47
			2.46	50.08	2.42	53.7
			2.51	50.23	2.46	53.11
			2.55	50.22	2.51	53.55
			2.6	50.69	2.55	53.86
			2.64	51.28	2.59	53.98
			2.69	51.09	2.64	53.47
			2.73	50.88	2.68	51.54
			2.78	51.72	2.73	48.23
			2.82	52.54	2.77	45.82
			2.86	53.12	2.81	44.86
			2.91	52.97	2.86	44.11
			2.95	51.89

## Sheet: Figure 1h
						Raman shift	std PP semicry	droplet from pp surface	Std amorphous PP
				Data fig 1h		cm-1	a.u.	a.u.	a.u.
						1550.77	26769.3	14507.8	175.88
						1549.67	26634.9	14415.6	95.01
						1548.56	26483.5	14458.9	208.84
						1547.46	26954.2	14948.2	124.25
						1546.36	27063.8	14126.3	9.7
						1545.26	26678.6	14561.4	172.14
						1544.15	26743.7	14523.5	-86.39
						1543.05	26379.3	14519.3	-11.96
						1541.94	26674.5	14481.4	77.5
						1540.84	26760.2	14267.9	-184.67
						1539.74	26732.4	13622.6	37.19
						1538.63	26516	13983.1	27.29
						1537.53	26550.1	13803.6	82.79
						1536.42	26440.2	14076.1	151.31
						1535.32	26748.7	14524.3	141.34
						1534.21	26587.2	14257.1	181.88
						1533.11	26720.8	13895.4	1.92
						1532	26501.1	14404.1	-78.9
						1530.9	26284.9	13530	40.01
						1529.79	26698.6	13748.6	265.31
						1528.69	26303.2	14000.6	137.78
						1527.58	26617.4	14333.6	8.41
						1526.47	26588.8	13797.1	76.93
						1525.37	26501.9	14278.1	167.68
						1524.26	26284.9	14038.4	187.67
						1523.15	26726.8	14081.3	375.41
						1522.05	26675.2	14218.7	41.06
						1520.94	26476.6	13574.9	241.85
						1519.83	26284.9	13396	142.45
						1518.72	26594.3	14307.2	324.57
						1517.62	26688	13946.4	230.72
						1516.51	26453.1	14097.3	60.65
						1515.4	27005.2	14032.5	108.54
						1514.29	26599.4	14546.3	318.49
						1513.18	26799.1	13936.8	288.11
						1512.07	26502.8	13321	259.62
						1510.97	26524.6	14002.6	299.94
						1509.86	26823.3	14206.9	144.89
						1508.75	26650.3	14061.6	270.87
						1507.64	26614.1	13573.8	411.72
						1506.53	26584.5	13959.3	435.33
						1505.42	26753.3	14251	334.28
						1504.31	26853.5	13897.6	393.23
						1503.2	26721.6	14242.6	175.19
						1502.09	26640.9	14218.4	496.18
						1500.98	26655.9	13818.2	346.91
						1499.87	26783.4	13673.2	487.59
						1498.75	26907.7	13340.4	429.45
						1497.64	26765.6	14114.5	690.84
						1496.53	26606.5	14264.8	411.62
						1495.42	26758	14837.3	646.91
						1494.31	26523.9	14618.4	403.12
						1493.2	26726.5	14433.2	766.38
						1492.08	26812.9	14100.7	632.2
						1490.97	26787	13701.1	809.7
						1489.86	26798.5	14822.9	825.8
						1488.75	27048.4	14731.4	960.62
						1487.63	26845.3	15423.8	963.74
						1486.52	26884.1	15459.8	966.79
						1485.41	27157.8	15000	1125.55
						1484.29	27043.2	14935.2	1295.52
						1483.18	27003.6	15299.3	1561.69
						1482.07	27052.6	15669.7	1494.24
						1480.95	27288.6	16053.4	1682.62
						1479.84	27643.7	16149.4	1874.49
						1478.72	27580.2	16539.5	2325.74
						1477.61	27700.5	17384.5	2137.83
						1476.5	28000.9	17105.7	2449.91
						1475.38	27978.2	18364.7	2811.91
						1474.27	28502.8	19376.2	3481.05
						1473.15	28616	20219.8	4009.33
						1472.03	29293.2	21163.9	4796.51
						1470.92	30181.1	22254.4	5653.64
						1469.8	31017.5	23885.5	6209
						1468.69	31826.5	25469.6	7539.12
						1467.57	33019	26431.8	8587.68
						1466.45	34031.2	27948.2	10059.3
						1465.34	35980.1	29437.1	11532.2
						1464.22	37599	31232.9	12882.7
						1463.1	39261.6	32020.1	14515.5
						1461.99	40957.3	33254	16033.1
						1460.87	41740.1	33513.4	16922.2
						1459.75	41718.5	32658.8	18230.3
						1458.63	41347.6	32104.7	18596.2
						1457.52	39813.8	31197.2	18389.5
						1456.4	38728	30050	17354.1
						1455.28	37412	29189.7	16363.5
						1454.16	36411.7	27816.7	15867.6
						1453.04	35238.9	27690.2	14683.7
						1451.92	34625.6	27357.1	13697.6
						1450.8	33365.4	27883.7	12844.7
						1449.69	32366.4	27584	12421.6
						1448.57	31869.1	27983.8	12268.1
						1447.45	31436	28909.4	12293.2
						1446.33	31189.5	28656.5	12764.5
						1445.21	30662.2	29162.3	12863.4
						1444.09	30134.8	28649.6	13374.9
						1442.97	30332	27904.4	12635.4
						1441.85	30833.3	28729.5	11969.8
						1440.72	30820.5	28749.4	11571.6
						1439.6	31240.6	28150.9	10306.2
						1438.48	32171.1	27406.3	9558.5
						1437.36	32168.1	25125.9	8748.49
						1436.24	32712.8	24701.2	8402.47
						1435.12	32162.3	22648	7979.33
						1434	31439.6	21439.7	6991.57
						1432.87	30136.1	19015.5	6278.29
						1431.75	28998.5	18552.1	4823.99
						1430.63	28263.3	16747.3	4022.89
						1429.51	27845.6	16523.4	3347.2
						1428.38	27313.4	16213.5	2765.44
						1427.26	27024.3	15226.4	2470.61
						1426.14	26968.2	14943.1	2006.76
						1425.01	26912.3	14779.3	1805.94
						1423.89	26883.2	14994	1562.78
						1422.77	26790.2	14538.6	1446.51
						1421.64	26599.2	14673.7	1389.09
						1420.52	26546.8	13866.7	1113.07
						1419.39	26521.2	13504.4	1098.01
						1418.27	26512.5	14415.3	1095.59
						1417.15	26146.5	14225.4	1284.14
						1416.02	26656.8	13942.6	1054.33
						1414.9	26173.1	13660.2	967.62
						1413.77	26248.7	14517.2	958
						1412.64	26344.5	14161.7	803.57
						1411.52	26588.4	13919.2	744.44
						1410.39	26266.7	14034	1026.42
						1409.27	26231.1	14407	805.96
						1408.14	26229.2	13972.5	800.06
						1407.01	26412.5	13915.5	805.22
						1405.89	26269.2	14202.4	808.42
						1404.76	26072.2	14224.4	881.36
						1403.63	26288.9	13829.8	771.09
						1402.51	26078.5	14190.3	746.8
						1401.38	26187.6	14463	534.09
						1400.25	26353.9	14147.6	502.67
						1399.12	26325.1	13501.5	593.85
						1398	26188.9	14091.4	785.62
						1396.87	26203.8	14529.2	664.46
						1395.74	26285.9	14220.7	660.46
						1394.61	26347.9	14427.1	661.98
						1393.48	26282.1	14812	754.9
						1392.35	26562.5	14536.2	824.05
						1391.22	26369.2	14082.5	790.81
						1390.1	26149	14585.8	815.97
						1388.97	26539.9	14713	634.71
						1387.84	26447.3	14688	802.43
						1386.71	26422.1	14769	924.49
						1385.58	26423.5	15140	1130.52
						1384.45	26914.6	15880.6	1212.29
						1383.32	27083.8	16205.1	1482.14
						1382.18	27041.6	15778	1509.07
						1381.05	27250.8	16583.9	1632.78
						1379.92	27399.6	16123.9	2281.99
						1378.79	27783	17166.8	2339.73
						1377.66	27901.5	17016.3	2485.08
						1376.53	28133.9	16833.3	2966.03
						1375.4	27930.8	16610.7	3149.52
						1374.26	28169.9	17053.4	3489.84
						1373.13	28382	17588.2	3335.91
						1372	28162.2	16917.9	3349.74
						1370.87	28324.1	17801.3	3230.56
						1369.74	28074.3	17953.8	3022.05
						1368.6	28038.8	17685.3	2968.57
						1367.47	28153.6	17923.4	3051.67
						1366.34	28954.3	19134.8	3225.83
						1365.2	29370.1	18984.8	3503.74
						1364.07	29678.8	19057.9	3801.57
						1362.93	30615.9	19729.7	4175.83
						1361.8	31017.8	19448	4689.97
						1360.67	31379.5	19771.1	4457.93
						1359.53	31239.8	19233	5097.45
						1358.4	30953.2	19661	4945.42
						1357.26	30025.3	18788.4	5000.92
						1356.13	29692.2	18953.7	5058.09
						1354.99	28988.6	19066.4	4529.89
						1353.86	28281.9	18647.2	4439.86
						1352.72	28016	18806.1	4311.75
						1351.59	27887.1	18787.4	4330.86
						1350.45	27538	19254.3	4075.69
						1349.31	27779.5	19491.9	3974.98
						1348.18	27584	19735.3	4110.33
						1347.04	27748.8	19952.9	4494.58
						1345.9	27706.7	20380.2	4649.9
						1344.77	27741.4	19974.4	5071.89
						1343.63	27816.1	19883.7	5314.23
						1342.49	28204	21097.3	5478.37
						1341.35	28405.2	20934.1	6039.79
						1340.22	28729.6	21301.9	6138.41
						1339.08	28867.4	21112.4	6451.08
						1337.94	29451.5	21591.5	6428.15
						1336.8	30155.2	21965.4	6800.51
						1335.66	31428	22882.9	7054.98
						1334.53	32594	22719.6	7486.8
						1333.39	33826.1	22726.7	7784.53
						1332.25	35686.9	22930.2	8210.8
						1331.11	36961.2	22282.8	8484.67
						1329.97	37579.9	22073.9	9196.93
						1328.83	37160.4	22146.6	8914.51
						1327.69	35530.5	21767.8	9282.41
						1326.55	33874.6	22409.5	8858.9
						1325.41	32518.3	21618.8	8509.77
						1324.27	31033	21560.6	8168
						1323.13	30222.8	21221.4	7871.63
						1321.99	29180.2	20987	7423.35
						1320.85	28639.8	20700.3	7098.25
						1319.71	28474.7	21230.4	7017.44
						1318.56	28519.2	20734.8	6678.04
						1317.42	27949.3	19841	6436.4
						1316.28	27834.3	20220.8	5838.69
						1315.14	27490.4	19934.5	5311.73
						1314	27594.7	20895.2	4806.57
						1312.85	27436.8	19388.4	4458.91
						1311.71	27654	20498.8	4075.11
						1310.57	27555.7	20643.4	3832.4
						1309.43	27630.1	20461.7	3595.06
						1308.28	28089.1	20703.9	3370.66
						1307.14	28053.9	21187.4	3357.39
						1306	28539.3	20823	3465.06
						1304.85	28172.6	21567.3	3168.59
						1303.71	28362.7	20120.9	3242
						1302.56	27936.7	20995.3	3387.55
						1301.42	28053.8	20892	3311.2
						1300.28	27866.4	20378.1	3402.61
						1299.13	27987	19623.7	3194.72
						1297.99	27928.7	19943.9	3163.53
						1296.84	27767.8	19853.8	3134.14
						1295.7	27951.3	19008.6	3333.62
						1294.55	27803.6	18691	3088.09
						1293.41	27503.9	17950.5	3080.35
						1292.26	27452.4	17854.5	3006.04
						1291.11	27202.3	17355	3171.23
						1289.97	27144.4	17655.5	2817.74
						1288.82	27073.1	17631.1	2910.94
						1287.67	26859.6	16787.5	2770.09
						1286.53	26742.2	16925.5	2738.98
						1285.38	26770.2	16992.3	2756.65
						1284.23	26768.5	16363.4	2738.23
						1283.09	26651.1	16462.6	2735.94
						1281.94	26434.6	16509.8	2593.44
						1280.79	26740.1	16232.5	2873.64
						1279.64	26596.4	16078.3	2659.23
						1278.49	26449.3	15781.3	2764.9
						1277.35	26668.9	15861.1	2600.88
						1276.2	26554.8	15187.8	2654.46
						1275.05	26242.9	15410.6	2540.85
						1273.9	26248	15393	2545.88
						1272.75	26357.7	15485.8	2744.93
						1271.6	26154.8	15079	2550.58
						1270.45	26334.5	15282.1	2541.25
						1269.3	26204	15802.8	2517.55
						1268.15	26195.6	15123.8	2373.65
						1267	26424.7	15067.5	2602.99
						1265.85	26528.4	15296.5	2500.37
						1264.7	26335.5	15103.9	2523.31
						1263.55	26475.4	15054.1	2271.92
						1262.4	26513.2	15289.4	2393.53
						1261.25	26560.8	15109.9	1964.71
						1260.1	26690.7	14878.8	2012.84
						1258.95	27232.1	14952.2	2096.88
						1257.79	27457.5	14909.1	2007.03
						1256.64	27649.8	14548.6	2230.76
						1255.49	27927.5	14097.7	2121.2
						1254.34	27537.3	14410.5	2180.07
						1253.19	27620.9	14561.4	2335.6
						1252.03	27316.5	14466.8	2143.79
						1250.88	26650.4	14203.8	2070.14
						1249.73	26688	14619.5	2193.41
						1248.57	26446.4	14486	2107.27
						1247.42	26513.8	14365.5	1899.46
						1246.27	26725.6	13378.8	2251.74
						1245.11	26559.6	13988.4	1843.71
						1243.96	26679.6	14584.9	2047.38
						1242.81	26464.2	13607.4	2068.59
						1241.65	26630.2	14258.3	1830.63
						1240.5	26654.7	14521	1916.24
						1239.34	26446.2	13957.7	1944.7
						1238.19	26303.4	14214.1	1783.71
						1237.03	26278.9	14677.1	1888.95
						1235.88	26319.8	13862.1	1595.77
						1234.72	26456	14396.2	1597.48
						1233.56	26654.6	13755.9	1567.07
						1232.41	26387.2	14012	1829.44
						1231.25	26713.6	13830.1	1757.92
						1230.1	26777.4	14286	1732.74
						1228.94	26893.8	14452.1	1864.73
						1227.78	27485.4	13586.9	1966.33
						1226.63	27578.5	14023.5	1586.14
						1225.47	28041.9	13989.8	1928.49
						1224.31	28462.8	14123.6	1933.75
						1223.15	29115.8	14289.7	1878.33
						1222	29166.1	14352.3	2013.64
						1220.84	29422.8	13784.1	2047.38
						1219.68	29626.9	14194.7	2186.3
						1218.52	29382.7	14405.8	2081.01
						1217.36	29109.1	14101.9	2006.03
						1216.2	28564	13811.1	2071.8
						1215.05	28336.4	14330.6	1929.13
						1213.89	28036.8	13911	1987.81
						1212.73	27799.5	14096.1	2023.29
						1211.57	27389.1	14519.2	1822.06
						1210.41	27279.6	14093.4	1759.62
						1209.25	26944.7	14600	1732.85
						1208.09	26884.2	14290.1	1898.27
						1206.93	26918.6	14410.8	1914.18
						1205.77	26658.9	14679.2	1649.14
						1204.61	26569.2	14253.9	2059.85
						1203.45	26636.3	13682.2	2152.21
						1202.28	26628.4	14044	1910.35
						1201.12	26714.9	14213	1894.3
						1199.96	26543.8	14324.1	2039.92
						1198.8	26503	14172	1814.17
						1197.64	26250.3	14328.2	1696.83
						1196.48	26503.3	14766.4	1771.44
						1195.31	26736.8	14139.6	1771.39
						1194.15	26415.8	14372.5	1703.92
						1192.99	26414.3	14393.9	1652.38
						1191.83	26487.8	14068.7	1508.61
						1190.66	26450.6	13917	1153.73
						1189.5	26318.8	13797.3	1269.12
						1188.34	26490	14350.4	1251.43
						1187.17	26609.2	14326.8	1109.63
						1186.01	26327.7	13963.9	1099.03
						1184.84	26541.2	13966	943.11
						1183.68	26601.6	14236.9	1264.16
						1182.52	26587.3	14040.3	1235.82
						1181.35	26706.3	14119.4	1166.84
						1180.19	26766.6	14198.3	1028.69
						1179.02	27090.7	14405	1030.62
						1177.86	27382	14899.6	1501.85
						1176.69	27631	14198	1316.04
						1175.53	28074.9	15364.2	1431.19
						1174.36	28974.2	15327.5	1794.16
						1173.19	29593.3	16256.8	1987.13
						1172.03	30946.9	15989.8	2371.17
						1170.86	31975.1	16880.2	2868.3
						1169.69	32765.8	17092.6	3179.59
						1168.53	33468.4	17975.8	3732.96
						1167.36	34099.4	18558.8	4611.67
						1166.19	33271.7	18956	5297.37
						1165.03	32626.3	19742.9	6147.21
						1163.86	31955.2	20599.7	6855.36
						1162.69	31452.9	21002.8	7517.35
						1161.52	31165.3	21042.2	7921.1
						1160.35	31075.5	20602.7	8686.88
						1159.19	31320	21229.2	9240.41
						1158.02	31502.8	21574.5	9408.71
						1156.85	32078.1	21313.9	9705.96
						1155.68	32906.1	21627.3	10047.2
						1154.51	33720.8	21366.7	10095.3
						1153.34	34045.6	20895.8	10205.1
						1152.17	34308.9	20629.3	10059
						1151	33985.6	20840.4	9800.08
						1149.83	32978.6	19248.6	9225.43
						1148.66	31839.2	18975.8	8298.24
						1147.49	31004.6	18531.5	7454.27
						1146.32	29558.2	17526.6	6397.22
						1145.15	28627.1	17547.2	5499.17
						1143.98	28237.1	17408.8	4756.59
						1142.81	27856.8	16894.7	3966.61
						1141.64	27418.5	15967.3	3487.06
						1140.46	27365.5	16102.8	2986.6
						1139.29	26959.7	15442.9	2706.43
						1138.12	26644.6	15114.3	2362.93
						1136.95	26672.5	14931.8	2100.6
						1135.78	26548.5	14832	1792.52
						1134.6	26450.4	14446.5	1794.43
						1133.43	26378	14925.4	1801.57
						1132.26	26341.4	14781.1	1544.76
						1131.08	26243.4	14548.3	1631.13
						1129.91	26051.5	14016.7	1645.37
						1128.74	26163.5	14400.2	1411.6
						1127.56	26420.9	14408.6	1650.95
						1126.39	26377.7	14315.6	1564.96
						1125.22	26218.3	14025.5	1375.19
						1124.04	26259.4	14218.2	1484.43
						1122.87	26151.8	14404.6	1633.98
						1121.69	26321.7	13975.3	1584.96
						1120.52	26220.6	14650.2	1657.15
						1119.34	26039	14100.4	1485.2
						1118.17	26276.5	14426.1	1574.97
						1116.99	26349.7	13578.7	1417.13
						1115.82	26280.8	14195.1	1434.84
						1114.64	26386.2	14088.9	1449.14
						1113.46	26166.1	14217.1	1409.02
						1112.29	26232.7	14776.2	1528.52
						1111.11	26228.4	14219.7	1423.52
						1109.93	26285.5	14240.3	1264.12
						1108.76	26522.7	14400.1	1416.97
						1107.58	26479.9	14363.4	1457.52
						1106.4	26620.4	14073.5	1398.18
						1105.22	27079.9	14049.6	1521.12
						1104.05	27011	14437	1537.09
						1102.87	26874.8	14685.3	1539.09
						1101.69	26963.8	14047.4	1712.72
						1100.51	26747.2	14327.1	1374.9
						1099.33	26566	14524.5	1569.59
						1098.15	26465.4	14835.8	1531.3
						1096.98	26506	14615.7	1687.29
						1095.8	26238.2	14515.8	1559.75
						1094.62	26224.5	14258.1	1607.24
						1093.44	26194.6	14126.5	1453.52
						1092.26	26367.1	14766.2	1327.8
						1091.08	26211.9	14356.7	1224.87
						1089.9	26114.7	14838.3	1477.02
						1088.72	26158.8	14681.7	1365.41
						1087.54	26296	14632.4	1418.1
						1086.36	26176.3	14671.5	1521.56
						1085.17	26188.3	14565.3	1270.24
						1083.99	26100.8	14724.5	1280.99
						1082.81	26000.4	14725.6	1377.43
						1081.63	26256.1	15351.5	1344.51
						1080.45	26281	15283.2	1391.99
						1079.27	26155	14823.9	1299.7
						1078.08	26154.2	15140.6	1268.66
						1076.9	26137.3	14857.9	1351.06
						1075.72	26216.6	14985.2	1306
						1074.54	26388.8	15207	1557.57
						1073.35	26423.3	15472.6	1643.43
						1072.17	25980.2	15272.2	1422.18
						1070.99	26097.9	14699.9	1399.74
						1069.8	26340.6	14839.7	1543.14
						1068.62	26298.1	14601.7	1396.94
						1067.44	26326	15239	1412.98
						1066.25	26251.6	16045.9	1345.35
						1065.07	26381.9	15795	1474.65
						1063.88	26048.4	15783.4	1398.36
						1062.7	26132.2	15602	1379.55
						1061.51	26312	15420.4	1435.68
						1060.33	26485.2	15553.6	1510.83
						1059.14	26616.9	15548.5	1596.52
						1057.96	26636.6	14958.3	1508.03
						1056.77	26608.3	14638.9	1630.29
						1055.58	26529.1	15608	1378.31
						1054.4	26657.3	14502.9	1190.67
						1053.21	26776.1	13850.6	1608.66
						1052.02	26824.7	14894.9	1367.25
						1050.84	26920.9	14399.9	1374.53
						1049.65	27192.9	14570.7	1512.32
						1048.46	27509.6	14848	1387.48
						1047.28	28036.6	14717.3	1553.02
						1046.09	27896.6	15044.7	1542.94
						1044.9	28420.4	14424.7	1649.27
						1043.71	28408	14695.7	1828.59
						1042.52	28325.3	14415.6	1929.71
						1041.34	28418	14351	1917.76
						1040.15	28759.6	13935.5	2048.36
						1038.96	28785.4	14573.9	2019.13
						1037.77	28973.8	14428	1998.64
						1036.58	29158.9	14131.9	2380.72
						1035.39	28872.2	14443.7	2556.24
						1034.2	28576.1	14316.9	2351.73
						1033.01	28430	13939.4	2249.68
						1031.82	27694.5	14088.4	2156.3
						1030.63	27258.6	13554.5	1926.03
						1029.44	27106.4	14504.9	1976.64
						1028.25	27087.8	13983.8	2053.24
						1027.06	26827.4	13857	1899.26
						1025.87	26665.8	14444.1	1795.64
						1024.68	26796.9	14179.9	1678.24
						1023.48	26584.4	14190.9	1831.11
						1022.29	26658.3	14014.4	1767.36
						1021.1	26617.6	13943.9	1714.11
						1019.91	26589.8	13892.5	1804.5
						1018.72	26466.4	14235.1	1510.58
						1017.52	26578.7	14077.4	1737.84
						1016.33	26728.7	13713.6	1632.65
						1015.14	26437	14055.8	1934.15
						1013.94	26533.2	14185.6	1704.44
						1012.75	26622.8	13978	1703.12
						1011.56	26518.7	14070.4	1814.23
						1010.36	26449.8	13825.6	1799.1
						1009.17	26691.8	13899.2	1930.85
						1007.98	26683.1	13404.4	1811.96
						1006.78	26937.9	13909	1940.31
						1005.59	27052.7	13745.3	2111.7
						1004.39	27164.5	14087.4	2378.17
						1003.2	27396.7	14341.7	2321.45
						1002	27901.8	14234.4	2389.2
						1000.81	28254.3	14151.7	2418.83
						999.61	28721.1	14069.5	2574.59
						998.41	29079.8	14043.2	2799.26
						997.22	29162.6	13705.4	2701.13
						996.02	28313.7	13828.8	2861.9
						994.83	27984.6	14282.4	3153.7
						993.63	27674.8	13801.4	3098.74
						992.43	27102.2	13420	3161.03
						991.24	26973.2	13854.9	2890.6
						990.04	26904.3	13791.4	2756.39
						988.84	26708.9	13615.8	2846.34
						987.64	26592.5	13384.4	2393.38
						986.45	26587.2	13545.1	2174.88
						985.25	26850.8	14159.8	2068.51
						984.05	27009.7	13934.7	1862.24
						982.85	27200.3	14885.1	1666.37
						981.65	27311.9	14678.5	1708.19
						980.45	27483.4	15529.3	1707
						979.25	28480	15341.2	1853.84
						978.05	29239.3	15992.5	2196.75
						976.85	30339.6	15909.9	2336.58
						975.66	31572.2	16418.1	2847.92
						974.46	32693.9	16683.6	3498.46
						973.26	32987.7	16439.7	3821.98
						972.05	32921.1	16525.1	4277.85
						970.85	31686.3	16088.9	4822.87
						969.65	30202.6	16248.8	4645.85
						968.45	29088.7	15880.9	4671.67
						967.25	28218.2	16214.6	4484.4
						966.05	27600.5	15511.8	3902.01
						964.85	27364.6	15287	3637.63
						963.65	27233	15291.9	3562.32
						962.45	27022.6	15513.8	3383.89
						961.24	26837.5	15245.8	3327.57
						960.04	26699.8	14872.6	3236.82
						958.84	26691.4	14933.2	3079.2
						957.64	26695.5	15365.7	2928.52
						956.43	26699.7	14973.9	2717.82
						955.23	26741.6	14507.9	2771.39
						954.03	26824.6	14779.4	2353.3
						952.82	26554.7	15459.7	2261.16
						951.62	26351.1	15402.6	2055.91
						950.41	26871.8	14912.1	1987.88
						949.21	26904.3	14774.5	1786.1
						948.01	26807.8	14711.6	1677.04
						946.8	27126.6	14295.8	1758.11
						945.6	27055.2	13879.9	1450.41
						944.39	27348.9	14528.6	1507.55
						943.19	27698.9	14589.2	1304.37
						941.98	27948.3	14847.9	1589.29
						940.77	28229.1	14562.4	1405.02
						939.57	27912.4	14629.3	1544.3
						938.36	27815.9	14108.8	1589.4
						937.16	27468	14762.9	1483.98
						935.95	27007.1	14675.3	1421.32
						934.74	26882.4	14266.3	1500.67
						933.54	26544.3	14253	1292.64
						932.33	26379	14634.9	1274.57
						931.12	26496.4	14312.7	1188.06
						929.91	26563.5	14034.5	1279.39
						928.71	26367	14187.2	1129.65
						927.5	26330.5	14432.7	1120.18
						926.29	26338.1	14357	1045.73
						925.08	26235.8	14953.8	1227.54
						923.87	26302.9	14372.1	1180.43
						922.66	26323	14327.4	1346.81
						921.46	26164.3	14726.5	1187
						920.25	26287.9	15002.4	1300.38
						919.04	26329.9	14791.1	1253.35
						917.83	26409.5	14888.1	1390.6
						916.62	26282.4	14892.6	1263.32
						915.41	26368.2	15457.8	1461.91
						914.2	26451	15012.7	1437.09
						912.99	26414.7	14795.4	1473.62
						911.78	26146.7	14824.4	1441.87
						910.57	26458	15407.9	1519.35
						909.35	26271.5	15092.1	1531.93
						908.14	26269.7	15336.8	1527.52
						906.93	26618.3	15470.5	1531.69
						905.72	26503.9	15148.9	1510.26
						904.51	26627.2	15122.7	1568.84
						903.29	26925.6	15982.3	1634.28
						902.08	27230.2	16331	1769.47
						900.87	27325.2	15775.9	2069.79
						899.66	27435.8	16444.3	2368.21
						898.45	27293.2	16116.7	2498.12
						897.23	27194.4	15684.8	2304.73
						896.02	26995.7	16408.1	2688.12
						894.8	26903.3	16074.9	2459.06
						893.59	26917.1	15464.9	2583.79
						892.38	26662.3	15672.3	2293.65
						891.16	26713.6	16161.8	2251.76
						889.95	26318.5	15374.4	1885.25
						888.73	26647.7	16238.2	2157.85
						887.52	26430.6	15537	1995.35
						886.3	26360.3	15768.6	1909.47
						885.09	26539.5	16319.2	2022.22
						883.87	26472.3	15722.4	2041.61
						882.66	26498.7	15549.3	1957.38
						881.44	26665.4	15645.8	1953
						880.23	26501.6	15950.8	2148.89
						879.01	26493.7	16163.9	2137.66
						877.79	26523.2	16352.3	2236.8
						876.58	26786.7	16540.7	2371.45
						875.36	26628.1	16422.5	2307.62
						874.14	26366.8	17021.2	2396.44
						872.92	26522.8	16958.2	2626.04
						871.71	26495.2	16993.3	2662.19
						870.49	26473.7	16508	2840.76
						869.27	26841.4	17265.4	3056.57
						868.05	26689.2	16829	2979.21
						866.84	26801.5	17463.9	3233.83
						865.62	26854.8	17089	3048.07
						864.4	26883.1	17117.8	2953.79
						863.18	27004.7	17250.8	3015.3
						861.96	26827.8	17194.1	3127.59
						860.74	26958.7	17791.6	3288.92
						859.52	27282.3	17472.2	3492.6
						858.3	27416.3	18106.1	3482.87
						857.08	27090.3	18141	3843.74
						855.86	27264.6	19055.5	4023.5
						854.64	27479.2	18839.9	4191.27
						853.42	27827.3	19320.3	4384.47
						852.2	27830.8	18994.9	4663.7
						850.98	27846.5	19145.5	5171.13
						849.76	28181.9	19906.8	5294.74
						848.53	28641.5	19715.3	5619.39
						847.31	29147.3	20268.8	5904.97
						846.09	30351.1	20089.8	6290.22
						844.87	31204.1	19923.2	6714.19
						843.65	32701.6	20287	6855.97
						842.42	34347.6	20053.2	7002.78
						841.2	35342	19953.6	7073.65
						839.98	34910.2	20329.6	7530.89
						838.76	33071.4	20108.1	7758.54
						837.53	31388.2	19399.3	7599.81
						836.31	30715.7	19111.2	7061.55
						835.08	29981.5	19834.4	6742.74
						833.86	29681	18918.6	6277.31
						832.64	29167.1	19580.7	6176.29
						831.41	29195	18854.3	6019.63
						830.19	28724.6	18931.9	5834.33
						828.96	28601	18765.8	5413.24
						827.74	28520.8	18520.7	5196.15
						826.51	28428.4	17983.7	5075.15
						825.29	28419.3	17738.6	5018.15
						824.06	28237.2	18059.6	4821.46
						822.83	28290.1	18258.8	4628.23
						821.61	28324.4	18409.2	4456.88
						820.38	28306.3	17745.1	4154.36
						819.16	28439.4	17786.1	3993.33
						817.93	28928	17796.9	4015.68
						816.7	29558.6	17509.8	3662.95
						815.47	30395.8	17393	3465.03
						814.25	31643.7	17476.8	3625.42
						813.02	33280	17858	3804.21
						811.79	35891.6	18014.4	3708.92
						810.56	38264.6	17873.4	4096.1
						809.34	39911.4	17374.3	4133.56
						808.11	40573.4	17834.3	4493.58
						806.88	38671	17662.9	4683.87
						805.65	35739.2	17904.2	4486.11
						804.42	32993.2	17047.6	4046.64
						803.19	30695.6	17125.3	3456.15
						801.96	29625.7	17275.7	3005.2
						800.73	28929.3	17207.8	2624.92
						799.5	28458.1	16242.7	2395.81
						798.27	27891.5	16344.8	2245.62
						797.04	27775	15889.3	1964.67
						795.81	27750.9	16269.9	2173.61
						794.58	27169.4	16166	1832.39
						793.35	27357.9	15741.2	1865.16
						792.12	27210.8	15788.7	1814.13
						790.89	26989.9	15424.5	1672.63
						789.65	26972.2	14993.7	1393.74
						788.42	27089.9	15501.4	1321
						787.19	26816.8	14998.5	1280.22
						785.96	26651.5	15288	1344.88
						784.72	26553.9	14894.2	1206.92
						783.49	26763.9	15074.8	1082.43
						782.26	26780.1	15055.9	1110.34
						781.03	26605.7	14523.1	947.37
						779.79	26606.6	14528.7	911.71
						778.56	26619.8	14824.1	593.22
						777.33	26762	14412.8	783.44
						776.09	26741.4	14514.7	486.91
						774.86	26468.9	14591.9	521.59
						773.62	26586.5	15170.7	661.54
						772.39	26605.9	14191.4	495.54
						771.15	26345.9	14612.8	613.78
						769.92	26380.6	14521.2	457.93
						768.68	26587.2	14254.6	514.26
						767.45	26444	14265.6	388.54
						766.21	26487.9	14548.3	627
						764.98	26519.5	14420.7	492.94
						763.74	26492.9	14679	313.82
						762.5	26300.8	14213.5	308.48
						761.27	26421.4	14869.9	414.92
						760.03	26367.2	14139.3	392.75
						758.79	26297.8	14168.5	350.68
						757.56	26381.6	14432.8	320.24
						756.32	26535.8	14136.7	216.5
						755.08	26423.5	14431	366.22
						753.84	26568.5	14171	285.76
						752.6	26480.8	14880.8	200.43
						751.37	26530.8	14681	65.07
						750.13	26470.7	14969.1	303.05
						748.89	26337.1	14390.4	127.74
						747.65	26564.7	14130.7	94.09
						746.41	26339.4	14141.8	222.03
						745.17	26435.3	14814.6	113.42
						743.93	26491.5	14014	229.71
						742.69	26400.9	14626.6	104.52
						741.45	26506	14343.1	239.06
						740.21	26339	14546.5	97.27
						738.97	26334	14473.5	171.88
						737.73	26610.2	14869.3	88.38
						736.49	26418.9	14982.8	109.74
						735.25	26560.6	14675.4	76.19
						734.01	26717.5	14626.6	210.57
						732.77	26685	14349.3	135.42
						731.53	26719.8	14570.7	175.11
						730.28	26397.4	14473.9	279.53
						729.04	26529.8	14779.4	36.62
						727.8	26387.6	14802.4	150.94
						726.56	26587.2	14357.6	-3.79
						725.31	26493.8	14506.8	163.71
						724.07	26638.4	14632.2	186.73
						722.83	26578.6	14487.4	-2.85
						721.58	26393.8	14252.9	-61.14
						720.34	26541.4	14144.4	26.61
						719.1	26521.3	14533.4	41.3
						717.85	26416	14304.9	102.47
						716.61	26554.4	14016.6	-7.26
						715.36	26513	13578.7	-19.07
						714.12	26526.5	13798.1	-47.48
						712.87	26506.4	14113.2	-37.74
						711.63	26513.8	14296.6	169.32
						710.38	26579	13791.4	154.13
						709.14	26470.8	14327.8	61.17
						707.89	26350.4	14032.5	-18.58
						706.65	26367	14329.1	-56.89
						705.4	26480.9	14374.7	91.98
						704.15	26363.6	14163.3	57.06
						702.91	26526.2	14262.5	20.41
						701.66	26287.3	14433.6	83.17
						700.41	26477.2	13857.5	122.64
						699.17	26609.3	14112.4	109.28
						697.92	26665.3	14265.6	23.02
						696.67	26581.7	14598.1	221.34
						695.42	26409.9	14386.6	-21.95
						694.17	26514.6	13984.1	-22.1
						692.93	26537.2	14023.7	167.89
						691.68	26605.5	14105.4	151.15
						690.43	26685.8	14485.3	164.22
						689.18	26477.8	13975.7	40.15
						687.93	26670.4	14086.9	-112.06
						686.68	26741.6	14245.8	31.62
						685.43	26284.9	13670.9	-4.93
						684.18	26566.4	14140.3	-33.14
						682.93	26508.1	13977.2	-15.03
						681.68	26574.2	14237.2	55.83
						680.43	26531.1	14426	162.95
						679.18	26400.1	14179.4	-31.94
						677.93	26414.6	14266.8	-68.32
						676.68	26492.7	14073.9	5.86
						675.43	26570.9	14143.4	-40.42
						674.17	26676.2	13944.8	-33.94
						672.92	26433.3	14050.1	81.35
						671.67	26535.6	14256.2	15.34
						670.42	26486.5	14188.9	156.98
						669.17	26476.8	14311.8	21.7
						667.91	26209.9	14089.6	-22.83
						666.66	26284.9	14063.7	118.72
						665.41	26544	14335.5	-49.33
						664.16	26364.3	14160.8	28
						662.9	26408.5	14069.6	-59.38
						661.65	26531.3	14026.1	14.65
						660.39	26351.8	14386.7	29.4
						659.14	26408.1	13926.9	160.97
						657.89	26458.3	13693.5	-151.71
						656.63	26472.3	14273.9	-48.13
						655.38	26528.5	14129.4	19.3
						654.12	26391.5	14317.3	-58.08
						652.86	26351.1	13917.5	-184.67
						651.61	26528.1	14117.7	-76.57
						650.35	26433.4	14115.7	-35.85
						649.1	26438.3	14214.8	-55.97
						647.84	26491.5	13761.9	14.32
						646.59	26390.9	14335.4	-66.64
						645.33	26299.3	13538.8	-14.44
						644.07	26304.2	13756.2	-49.33
						642.82	26321.3	14697.5	-31.63
						641.56	26449.9	14209.5	10.68
						640.3	26463.9	13668	-38.99
						639.04	26284.9	14549.4	-6.51
						637.78	26547.1	13984.7	-59.39
						636.53	26483.7	14006.5	-108.97
						635.27	26468.6	13921.7	-79.79
						634.01	26384.2	14026.5	-60.42
						632.75	26348	13758.2	-123.13
						631.49	26420.3	14064.4	-80.82
						630.23	26293.8	14376.4	27.05
						628.97	26441.3	14576	-147.02
						627.71	26399.2	14136.1	-40.88
						626.45	26408.2	13880.1	-75.59
						625.19	26405.2	14239.2	-31.7
						623.93	26393.2	13651.6	-163.09
						622.67	26284.9	13999.2	-184.67
						621.41	26339	14310.7	-91.01
						620.15	26468.3	13989.7	-123.5
						618.89	26411.1	14147.6	61.72
						617.63	26465.2	14016	-14.93
						616.37	26534.3	13990.8	-184.8
						615.1	26284.9	14077.8	-148.6
						613.84	26658.6	13751.1	5.41
						612.58	26485.6	14269.3	-154.55
						611.32	26357.6	13789.4	7.56
						610.05	26298.8	14301.3	-93.46
						608.79	26284.9	13862.9	-245.24
						607.53	26448.5	14410.3	-37.4
						606.27	26284.9	14361.2	-6.07
						605	26360.7	14265.1	-126.73
						603.74	26409.4	14068.8	-279.91
						602.47	26305.2	14032.1	-69.01
						601.21	26284.9	14313.5	-81.77
						599.95	26428	14005.2	-171.3
						598.68	26370.2	14275.8	-55.1
						597.42	26504.2	14003.7	-62.98
						596.15	26479.3	14462.4	-93.73
						594.89	26352.6	13536.6	-104.84
						593.62	26031.2	14142.7	-187.76
						592.35	26284.9	14395.1	-171.21
						591.09	26284.9	13881.7	-120.3
						589.82	26281.9	13810.3	-229.24
						588.56	26314.8	13950.9	-70.93
						587.29	26308.9	14456.1	-235.18
						586.02	26284.9	14161	-187.66
						584.76	26348.2	13836.4	-123.79
						583.49	26438.3	13841.6	-172.38
						582.22	26187.5	14234.7	-95.55
						580.95	26493	14157.3	-118.13
						579.68	26397.7	14038.7	48.19
						578.42	26455	14231.8	-185.9
						577.15	26308.9	13990	-128.64
						575.88	26470.8	14159.5	37.6
						574.61	26297.9	13853	109.39
						573.34	26600	14510.1	135.7
						572.07	26301.8	14332.7	15.53
						570.8	26621.8	14296.4	72.72
						569.53	26464	14231	175.39
						568.26	26586.8	14200.6	42.34
						566.99	26285.8	14387.4	172.59
						565.72	26441.4	14075.2	26.59
						564.45	26626.9	14590.6	122.66
						563.18	26487.1	14577.9	35.2
						561.91	26574.1	14201.3	183.28
						560.64	26586.5	14106.6	168.88
						559.37	26539.2	13982.3	259.99
						558.09	26435.3	14221.5	307.26
						556.82	26629.5	14542.8	361.06
						555.55	26609.2	14049.6	202.27
						554.28	26520.2	14669.7	160.3
						553.01	26505.8	14410.6	259.42
						551.73	26509.3	13583.7	337.49
						550.46	26682.5	14162.3	261.51
						549.19	26638.3	13733.9	529.22
						547.91	26606	14166	320.31
						546.64	26570.8	14592.2	348.02
						545.36	26761.7	14363	247.76
						544.09	26711.6	13887.7	380.82
						542.82	26851.9	14237.5	236.89
						541.54	26682.9	14289.2	203.09
						540.27	26710.1	13837.8	376.61
						538.99	26808.7	14210.9	276.43
						537.72	26803.3	13923.1	253.95
						536.44	27181.2	14173.4	173.26
						535.17	27056.8	13652.2	230.11
						533.89	27360.3	13224.6	241.64
						532.61	27473.6	13796	389.07
						531.34	27563.1	13894.1	120.81
						530.06	27821.8	13607	146.95
						528.78	27884.5	13740	90.62
						527.51	27822.5	13744.9	263.8
						526.23	27713	13696.9	225.22
						524.95	27989.3	13584.8	241.63
						523.67	27737.4	13939.7	194.95
						522.4	27426.3	13775.1	174.21
						521.12	27352.6	13791.5	109.87
						519.84	27290.8	13941.8	145.59
						518.56	27151.9	13981.5	187.84
						517.28	26864.8	13589.7	220.34
						516	26687.5	14223.7	59.16
						514.72	26780	13942.8	69.12
						513.45	26762.7	14133.7	82.31
						512.16	26398.9	13858.8	8.31
						510.89	26695.8	13449.6	98.86
						509.61	26355.8	13530.1	2.4
						508.32	26418.6	13534.6	4.28
						507.04	26573.2	13789.6	73.86
						505.76	26393.2	13683.7	57.99
						504.48	26447.2	14385.2	-36.82
						503.2	26424.2	13516.5	-34.94
						501.92	26398.2	13852.2	-94.24
						500.64	26348.6	13623.4	-73.04
						499.36	26491.2	13953.1	22.21
						498.07	26409	13770.9	27.31
						496.79	26539.8	13548.3	42.07
						495.51	26475.4	14418.4	-86.42
						494.23	26414	13765.6	-213.25
						492.94	26574.3	13926.5	13.85
						491.66	26566.1	14110.4	-95.23
						490.38	26590.3	14102.6	4.73
						489.09	26301.6	14100.7	27.5
						487.81	26491.3	14151.1	148.35
						486.52	26371	14021.6	-57.16
						485.24	26463.2	13949.9	26.7
						483.95	26593.7	14899.9	15.7
						482.67	26795	15332.8	165.36
						481.38	26683.6	15499.1	292.49
						480.1	26849.4	14777.7	552.86
						478.81	26973.9	14578.4	758.5
						477.53	26841.9	14837.5	1235.43
						476.24	26562.5	14869.9	1092.59
						474.96	26539.6	14183.9	632.13
						473.67	26519.7	14697.9	227.99
						472.38	26485.1	14724.7	319.61
						471.1	26839.3	14473.5	295.82
						469.81	26769.3	14778.5	263.94
						468.52	26802.4	14596.8	222.48
						467.23	26826.6	14635.5	334.91
						465.95	27001	14453.8	301.46
						464.66	27299	14677.6	500.33
						463.37	27367.3	15040.1	523.02
						462.08	27506.2	14615.4	351.78
						460.79	27539.1	14879.5	539.34
						459.5	27845.6	14906.2	421.02
						458.21	27854.9	14308.5	366.76
						456.92	28193.6	14612.9	410.17
						455.64	27967.7	14992.4	652.06
						454.35	28027	14990.2	487.43
						453.06	28136.3	14525.8	527.54
						451.77	27840	14743.1	551.72
						450.48	27717.2	14608.2	351.99
						449.18	27612.1	14773.6	345.79
						447.89	27418.9	14707.9	312.42
						446.6	27076	15300.4	416.52
						445.31	27076.7	14513	253.7
						444.02	26757.5	14574.6	396.19
						442.73	26855.1	14739.7	489.06
						441.44	26858.8	14454.8	160.13
						440.14	26771.6	14700.7	165.16
						438.85	26722.5	15085	227.72
						437.56	26820.1	14979	438.66
						436.27	26735.8	15092.2	362.2
						434.97	26745.4	15107	300.19
						433.68	26769.7	14493.8	530.19
						432.39	26747	14584	407.5
						431.09	26821.1	14852.6	605.55
						429.8	26678.3	15006.1	596.13
						428.5	26875.4	14946	478.31
						427.21	26814.7	14724.9	543.85
						425.91	26795	15039.4	403.74
						424.62	26784.2	15365.2	630.28
						423.32	26758.7	15150.1	545.98
						422.03	26703.9	14808.2	571.56
						420.73	26906.6	15116.8	504.85
						419.44	26989.3	15091.3	602.18
						418.14	26788.3	15175.2	589.63
						416.84	27084.5	15167.4	522.92
						415.55	27094.1	15050	656.82
						414.25	26972.1	15444.4	816.15
						412.95	27133.7	15533.8	663.5
						411.66	27277.7	15359.2	810.04
						410.36	27480.1	14816.6	700.4
						409.06	27504.2	14911.9	808.71
						407.76	27706.5	15541.6	711.78
						406.46	28019.7	15642.6	869.38
						405.17	28326.9	15352.9	912.39
						403.87	28639.9	15333.3	949.04
						402.57	29399.3	15376.8	1138.27
						401.27	30211	15058.7	1208.28
						399.97	31156.6	15452.2	1300.41
						398.67	32005.6	15340.9	1456.11
						397.37	32536.5	15418.8	1473.62
						396.07	32323.5	15806.4	1470.48
						394.77	31375.9	15058.4	1670.43
						393.47	30192.4	15646.5	1624.45
						392.17	28989	15552.5	1594.23
						390.87	28290.2	14822	1273.74
						389.57	27769.3	15169.3	1046.94
						388.27	27505	14937.7	820.23
						386.97	27211.6	15044.1	734.7
						385.66	27066.9	14595.1	722.23
						384.36	26968.8	14901.8	612.93
						383.06	26920.2	14607.6	421.39
						381.76	26961.9	15166.3	421.56
						380.45	26872.6	14385.5	206.25
						379.15	26635	14148.6	282.53
						377.85	26702.9	14981.6	301.77
						376.54	26561.4	14252.6	203.77
						375.24	26670	14484.8	37.83
						373.94	26676.8	14293.8	205.84
						372.63	26491.7	14171.6	131.71
						371.33	26626.5	14466.4	127.25
						370.02	26688.5	14218.5	-127.28
						368.72	26596.6	14318.8	-122.24
						367.41	26391.3	14533.6	-52.31
						366.11	26284.9	14577	-202.31
						364.8	26516.7	13718	-130.81
						363.5	26362.2	14349.5	-108.43
						362.19	26373.2	13627.9	-157.14
						360.89	26201.4	14379	-313.25
						359.58	26284.9	14388	-173.89
						358.27	26373.4	14265.9	-250.99
						356.97	26284.9	14006.9	-132.18
						355.66	26506.3	13890.4	-174.53
						354.35	26530.5	14470	-133.24
						353.04	26505.3	13942.9	-227.6
						351.74	26491.7	13997.6	-184.66
						350.43	26327.5	14183.5	-228.58
						349.12	26284.9	13936.1	-256.64
						347.81	26473.1	14201.4	-156.99
						346.5	26484.5	14199.5	-205.52
						345.19	26429.2	13569.4	-146.9
						343.88	26469.5	13821.8	-383.09
						342.58	26645.9	14165.5	-124.26
						341.27	26573.3	14605.9	-253.21
						339.96	26373.4	14158.2	-93.7
						338.65	26581.6	14524.3	-282.5
						337.33	26506.1	14486.3	-39.6
						336.02	26708.4	14607.6	-176.31
						334.71	26546.2	13921	-171.26
						333.4	26548.9	14582.6	-125.35
						332.09	26701.9	14254.7	-184.86
						330.78	26687.2	15041	-164.05
						329.47	26848.8	14275.4	15.61
						328.16	26886.2	14356.6	-23.43
						326.85	27024.6	14449.5	-35.72
						325.53	27007	14741.1	-49.66
						324.22	26977.8	14606.4	140.9
						322.91	27136.4	14233.2	65.7
						321.59	27205.4	14064.6	227.86
						320.28	27265.7	14327.5	264.28
						318.97	27265.4	14874.2	228.38
						317.65	27296.8	14563.6	291.39
						316.34	27140.7	14865.8	381.14
						315.03	26993.3	14771.1	321.71
						313.71	26944	14874.7	413.04
						312.4	26756.3	14348.9	348.82
						311.08	26790.7	14407.1	427.51
						309.77	26554.1	14494	432.48
						308.45	26651.9	14450.3	503.25
						307.14	26539.3	14519.6	450.1
						305.82	26406.7	14634.5	349.89
						304.5	26631.2	14296.2	263.88
						303.19	26432.3	14841.7	300.13
						301.87	26449.4	14605.3	306.67
						300.55	26400.3	14227.3	281.76
						299.24	26477.9	14591.2	123.76
						297.92	26284.9	14405.8	199.23
						296.6	26369.8	14237.7	199.41
						295.29	26284.9	14691.7	-60.39
						293.97	26405	14297.2	118.46
						292.65	26338.1	14406.2	57.63
						291.33	26394.9	14017.4	3.16
						290.01	26284.9	14324.3	-57.67
						288.69	26048.3	14195.6	8.4
						287.38	26406.6	13880.8	-146.22
						286.05	26284.9	13724	-83.37
						284.74	26335.2	14245.3	-78.4
						283.42	26284.9	14297.5	-175.06
						282.1	26426	14321.4	-177.84
						280.78	26400.5	13916.2	-40.03
						279.45	26504.2	14132.2	-203.81
						278.14	26412.7	13885.3	-342.65
						276.81	26312.6	13999.6	-143.83
						275.49	26358.8	14000.8	-291.92
						274.17	26330.5	13923.3	-149.48
						272.85	26284.9	13913.5	-97.61
						271.53	26588.8	14078.5	-283.19
						270.21	26439.4	14057	-187.56
						268.88	26499.4	13793.4	-240.38
						267.56	26493.5	13569.2	-243.16
						266.24	26642.3	14292	-230.34
						264.92	26498.8	13408.5	-228.5
						263.59	26716.3	14114.4	-58.15
						262.27	26610.1	13867.8	-135.82
						260.95	26618.5	14302.5	-174.52
						259.62	26761.4	13329.5	-97.8
						258.3	26961.6	13567.5	-92.82
						256.97	26726.6	13934.6	-109.63
						255.65	26986.8	13761.3	-29.94
						254.32	27072.3	14004.6	-68.55
						253	27043.4	13673.9	-124.34
						251.67	26923	14108.1	100.17
						250.35	27111.5	13974.5	-122.22
						249.02	27128.4	13424.6	32.19
						247.7	27099.5	13735	-25.08
						246.37	27036.3	14180.1	74.76
						245.04	26930.3	13782.3	19.06
						243.72	26792.9	13553	-87.99
						242.39	26978.3	13711.6	41.41
						241.06	26715.3	13662	12.12
						239.74	26583.7	13506	-149.33
						238.41	26555	13782.1	-142.78
						237.08	26460.6	13822.6	-117.66
						235.75	26471.9	13599.2	-101.78
						234.42	26517.4	13925.7	1.04
						233.09	26286.1	13315.2	-68.61
						231.77	26343	13675.4	-135.04
						230.44	26320.1	13698.9	-193.79
						229.11	26365.6	13941	-195
						227.78	26488	13487.6	-103.08
						226.45	26482.2	13174.7	-68.63
						225.12	26365.2	13809.2	-159.9
						223.79	26379.3	13804.7	-94.49
						222.46	26353.5	13688	-63.08
						221.13	26379	13235.2	-67.51
						219.8	26284.9	13689.9	5.67
						218.46	26236.5	13539.5	-111.86
						217.13	26284.9	13854	-40.25
						215.8	26391.7	13312.1	-88.02
						214.47	26284.9	13973.4	-145.04
						213.14	26288.7	13573.5	-141.62
						211.8	26323.8	13943.2	-116.57
						210.47	26284.9	13753.2	-3.19
						209.14	26459.4	13647.2	-27.67
						207.81	26255.6	13720.1	-18.14
						206.47	26284.9	13519	-67.31
						205.14	26313.3	13681	-121.27
						203.81	26506.6	14000	-83.75
						202.47	26284.9	14078.2	23.28
						201.14	26284.9	14050.3	69.96
						199.8	26413.2	14430	187.81

## Sheet: Figure 1i,j
					Elution time	Nomalized RI respose
					min	a.u.
			Data fig 1i		9.99	10.04
					10	9.3
					10.01	8.15
					10.02	6.75
					10.02	5.32
					10.03	4
					10.04	2.95
					10.04	2.19
					10.05	1.73
					10.06	1.5
					10.07	1.41
					10.07	1.32
					10.08	5.08
					10.09	5.66
					10.09	6.4
					10.1	7.28
					10.11	8.26
					10.12	9.28
					10.12	10.3
					10.13	11.26
					10.14	12.12
					10.14	12.85
					10.15	13.45
					10.16	13.92
					10.17	14.29
					10.17	14.61
					10.18	14.9
					10.19	15.19
					10.2	15.5
					10.2	15.82
					10.21	16.15
					10.22	16.45
					10.22	16.69
					10.23	16.85
					10.24	16.89
					10.25	16.79
					10.25	16.54
					10.26	16.13
					10.27	15.58
					10.27	14.9
					10.28	14.13
					10.29	13.31
					10.3	12.5
					10.3	11.75
					10.31	11.09
					10.32	10.58
					10.32	10.22
					10.33	10.02
					10.34	9.95
					10.35	9.98
					10.35	10.08
					10.36	10.21
					10.37	10.34
					10.38	10.46
					10.38	10.56
					10.39	10.63
					10.4	10.69
					10.4	10.74
					10.41	10.79
					10.42	10.83
					10.43	10.87
					10.43	10.92
					10.44	10.96
					10.45	11
					10.45	11.03
					10.46	11.05
					10.47	11.06
					10.48	11.06
					10.48	11.06
					10.49	11.05
					10.5	11.04
					10.5	11.03
					10.51	11.02
					10.52	11
					10.53	10.95
					10.53	10.87
					10.54	10.75
					10.55	10.58
					10.56	10.38
					10.56	10.16
					10.57	9.95
					10.58	9.79
					10.58	9.69
					10.59	9.68
					10.6	9.74
					10.61	9.86
					10.61	10.01
					10.62	10.12
					10.63	10.17
					10.63	10.11
					10.64	9.93
					10.65	9.61
					10.66	9.16
					10.66	8.61
					10.67	7.98
					10.68	7.3
					10.68	6.62
					10.69	5.98
					10.7	5.42
					10.71	4.98
					10.71	4.68
					10.72	4.55
					10.73	4.59
					10.74	4.77
					10.74	5.04
					10.75	5.36
					10.76	5.68
					10.76	5.95
					10.77	6.15
					10.78	6.27
					10.79	6.33
					10.79	6.35
					10.8	6.38
					10.81	6.42
					10.81	6.51
					10.82	6.64
					10.83	6.79
					10.84	6.95
					10.84	7.09
					10.85	7.19
					10.86	7.25
					10.86	7.26
					10.87	7.23
					10.88	7.16
					10.89	7.05
					10.89	6.93
					10.9	6.78
					10.91	6.61
					10.92	6.43
					10.92	6.25
					10.93	6.05
					10.94	5.87
					10.94	5.68
					10.95	5.5
					10.96	5.33
					10.97	5.17
					10.97	5.02
					10.98	4.89
					10.99	4.78
					10.99	4.71
					11	4.68
					11.01	4.7
					11.02	4.76
					11.02	4.86
					11.03	5
					11.04	5.14
					11.04	5.28
					11.05	5.39
					11.06	5.45
					11.07	5.45
					11.07	5.38
					11.08	5.24
					11.09	5.02
					11.1	4.75
					11.1	4.44
					11.11	4.11
					11.12	3.81
					11.12	3.56
					11.13	3.39
					11.14	3.34
					11.15	3.43
					11.15	3.68
					11.16	4.11
					11.17	4.72
					11.17	5.48
					11.18	6.38
					11.19	7.38
					11.2	8.42
					11.2	9.45
					11.21	10.44
					11.22	11.32
					11.22	12.07
					11.23	12.7
					11.24	13.21
					11.25	13.62
					11.25	13.96
					11.26	14.27
					11.27	14.56
					11.28	14.85
					11.28	15.13
					11.29	15.4
					11.3	15.63
					11.3	15.79
					11.31	15.84
					11.32	15.77
					11.33	15.56
					11.33	15.18
					11.34	14.64
					11.35	13.95
					11.35	13.15
					11.36	12.26
					11.37	11.36
					11.38	10.48
					11.38	9.69
					11.39	9.04
					11.4	8.55
					11.4	8.25
					11.41	8.12
					11.42	8.15
					11.43	8.29
					11.43	8.51
					11.44	8.77
					11.45	9.04
					11.46	9.3
					11.46	9.54
					11.47	9.76
					11.48	9.95
					11.48	10.13
					11.49	10.31
					11.5	10.5
					11.51	10.69
					11.51	10.9
					11.52	11.11
					11.53	11.32
					11.53	11.5
					11.54	11.65
					11.55	11.75
					11.56	11.8
					11.56	11.81
					11.57	11.8
					11.58	11.79
					11.58	11.81
					11.59	11.88
					11.6	12.02
					11.61	12.21
					11.61	12.44
					11.62	12.66
					11.63	12.83
					11.64	12.91
					11.64	12.86
					11.65	12.67
					11.66	12.34
					11.66	11.88
					11.67	11.33
					11.68	10.71
					11.69	10.06
					11.69	9.43
					11.7	8.86
					11.71	8.39
					11.71	8.04
					11.72	7.84
					11.73	7.8
					11.74	7.92
					11.74	8.18
					11.75	8.53
					11.76	8.93
					11.76	9.34
					11.77	9.71
					11.78	10.04
					11.79	10.32
					11.79	10.56
					11.8	10.79
					11.81	11.03
					11.82	11.3
					11.82	11.61
					11.83	11.96
					11.84	12.33
					11.84	12.69
					11.85	13.02
					11.86	13.31
					11.87	13.52
					11.87	13.67
					11.88	13.74
					11.89	13.74
					11.89	13.67
					11.9	13.55
					11.91	13.37
					11.92	13.16
					11.92	12.93
					11.93	12.69
					11.94	12.46
					11.94	12.24
					11.95	12.03
					11.96	11.83
					11.97	11.63
					11.97	11.44
					11.98	11.25
					11.99	11.06
					12	10.89
					12	10.76
					12.01	10.68
					12.02	10.66
					12.02	10.73
					12.03	10.87
					12.04	11.08
					12.05	11.34
					12.05	11.61
					12.06	11.88
					12.07	12.1
					12.07	12.27
					12.08	12.36
					12.09	12.37
					12.1	12.3
					12.1	12.17
					12.11	12
					12.12	11.82
					12.12	11.66
					12.13	11.56
					12.14	11.54
					12.15	11.65
					12.15	11.9
					12.16	12.3
					12.17	12.87
					12.18	13.58
					12.18	14.42
					12.19	15.34
					12.2	16.3
					12.2	17.24
					12.21	18.1
					12.22	18.85
					12.23	19.47
					12.23	19.96
					12.24	20.33
					12.25	20.61
					12.25	20.84
					12.26	21.06
					12.27	21.29
					12.28	21.54
					12.28	21.8
					12.29	22.07
					12.3	22.31
					12.3	22.49
					12.31	22.58
					12.32	22.56
					12.33	22.39
					12.33	22.08
					12.34	21.61
					12.35	20.99
					12.36	20.25
					12.36	19.43
					12.37	18.57
					12.38	17.72
					12.38	16.94
					12.39	16.27
					12.4	15.75
					12.41	15.4
					12.41	15.2
					12.42	15.14
					12.43	15.18
					12.43	15.28
					12.44	15.42
					12.45	15.56
					12.46	15.69
					12.46	15.8
					12.47	15.89
					12.48	15.97
					12.48	16.03
					12.49	16.09
					12.5	16.15
					12.51	16.22
					12.51	16.28
					12.52	16.35
					12.53	16.41
					12.54	16.48
					12.54	16.54
					12.55	16.6
					12.56	16.66
					12.56	16.73
					12.57	16.81
					12.58	16.9
					12.59	16.99
					12.59	17.09
					12.6	17.16
					12.61	17.2
					12.61	17.19
					12.62	17.11
					12.63	16.97
					12.64	16.79
					12.64	16.6
					12.65	16.42
					12.66	16.29
					12.66	16.23
					12.67	16.26
					12.68	16.36
					12.69	16.51
					12.69	16.65
					12.7	16.74
					12.71	16.74
					12.72	16.62
					12.72	16.36
					12.73	15.95
					12.74	15.41
					12.74	14.75
					12.75	14.01
					12.76	13.22
					12.77	12.43
					12.77	11.69
					12.78	11.04
					12.79	10.54
					12.79	10.21
					12.8	10.08
					12.81	10.15
					12.82	10.38
					12.82	10.72
					12.83	11.1
					12.84	11.47
					12.84	11.79
					12.85	12.02
					12.86	12.18
					12.87	12.27
					12.87	12.34
					12.88	12.41
					12.89	12.51
					12.9	12.66
					12.9	12.84
					12.91	13.05
					12.92	13.27
					12.92	13.46
					12.93	13.62
					12.94	13.73
					12.95	13.79
					12.95	13.79
					12.96	13.76
					12.97	13.68
					12.97	13.56
					12.98	13.41
					12.99	13.23
					13	13.03
					13	12.82
					13.01	12.61
					13.02	12.39
					13.02	12.19
					13.03	11.99
					13.04	11.8
					13.05	11.62
					13.05	11.47
					13.06	11.35
					13.07	11.27
					13.08	11.25
					13.08	11.29
					13.09	11.4
					13.1	11.56
					13.1	11.76
					13.11	11.99
					13.12	12.21
					13.13	12.41
					13.13	12.58
					13.14	12.68
					13.15	12.73
					13.15	12.7
					13.16	12.6
					13.17	12.45
					13.18	12.24
					13.18	12
					13.19	11.76
					13.2	11.55
					13.2	11.41
					13.21	11.37
					13.22	11.48
					13.23	11.75
					13.23	12.2
					13.24	12.84
					13.25	13.65
					13.26	14.61
					13.26	15.68
					13.27	16.81
					13.28	17.96
					13.28	19.08
					13.29	20.11
					13.3	21.04
					13.31	21.83
					13.31	22.48
					13.32	23.02
					13.33	23.46
					13.33	23.84
					13.34	24.19
					13.35	24.52
					13.36	24.85
					13.36	25.18
					13.37	25.49
					13.38	25.74
					13.38	25.9
					13.39	25.95
					13.4	25.84
					13.41	25.57
					13.41	25.12
					13.42	24.51
					13.43	23.77
					13.44	22.93
					13.44	22.04
					13.45	21.17
					13.46	20.37
					13.46	19.7
					13.47	19.18
					13.48	18.86
					13.49	18.72
					13.49	18.76
					13.5	18.95
					13.51	19.26
					13.51	19.63
					13.52	20.04
					13.53	20.45
					13.54	20.86
					13.54	21.23
					13.55	21.58
					13.56	21.9
					13.56	22.2
					13.57	22.49
					13.58	22.76
					13.59	23.04
					13.59	23.31
					13.6	23.58
					13.61	23.84
					13.62	24.09
					13.62	24.31
					13.63	24.49
					13.64	24.62
					13.64	24.69
					13.65	24.72
					13.66	24.73
					13.67	24.76
					13.67	24.82
					13.68	24.96
					13.69	25.17
					13.69	25.45
					13.7	25.77
					13.71	26.09
					13.72	26.37
					13.72	26.55
					13.73	26.61
					13.74	26.52
					13.74	26.3
					13.75	25.97
					13.76	25.54
					13.77	25.07
					13.77	24.58
					13.78	24.12
					13.79	23.72
					13.8	23.41
					13.8	23.24
					13.81	23.21
					13.82	23.36
					13.82	23.67
					13.83	24.13
					13.84	24.7
					13.85	25.33
					13.85	25.98
					13.86	26.62
					13.87	27.2
					13.87	27.74
					13.88	28.24
					13.89	28.73
					13.9	29.24
					13.9	29.78
					13.91	30.38
					13.92	31.01
					13.92	31.66
					13.93	32.31
					13.94	32.92
					13.95	33.48
					13.95	33.98
					13.96	34.4
					13.97	34.75
					13.98	35.04
					13.98	35.27
					13.99	35.46
					14	35.61
					14	35.74
					14.01	35.86
					14.02	35.98
					14.03	36.11
					14.03	36.27
					14.04	36.45
					14.05	36.66
					14.05	36.9
					14.06	37.16
					14.07	37.45
					14.08	37.76
					14.08	38.11
					14.09	38.52
					14.1	39.01
					14.1	39.6
					14.11	40.3
					14.12	41.12
					14.13	42.04
					14.13	43.04
					14.14	44.09
					14.15	45.16
					14.16	46.22
					14.16	47.24
					14.17	48.2
					14.18	49.1
					14.18	49.94
					14.19	50.74
					14.2	51.53
					14.21	52.33
					14.21	53.17
					14.22	54.09
					14.23	55.13
					14.23	56.31
					14.24	57.66
					14.25	59.2
					14.26	60.94
					14.26	62.88
					14.27	65
					14.28	67.27
					14.28	69.65
					14.29	72.07
					14.3	74.49
					14.31	76.86
					14.31	79.14
					14.32	81.33
					14.33	83.43
					14.34	85.47
					14.34	87.49
					14.35	89.52
					14.36	91.59
					14.36	93.72
					14.37	95.91
					14.38	98.16
					14.39	100.42
					14.39	102.69
					14.4	104.93
					14.41	107.12
					14.41	109.22
					14.42	111.24
					14.43	113.15
					14.44	114.97
					14.44	116.7
					14.45	118.38
					14.46	120.05
					14.46	121.76
					14.47	123.57
					14.48	125.52
					14.49	127.65
					14.49	130
					14.5	132.55
					14.51	135.3
					14.52	138.22
					14.52	141.27
					14.53	144.42
					14.54	147.64
					14.54	150.91
					14.55	154.21
					14.56	157.54
					14.57	160.89
					14.57	164.28
					14.58	167.7
					14.59	171.15
					14.59	174.63
					14.6	178.14
					14.61	181.68
					14.62	185.25
					14.62	188.85
					14.63	192.47
					14.64	196.13
					14.64	199.82
					14.65	203.55
					14.66	207.33
					14.67	211.15
					14.67	215
					14.68	218.87
					14.69	222.75
					14.7	226.62
					14.7	230.46
					14.71	234.26
					14.72	238.03
					14.72	241.79
					14.73	245.57
					14.74	249.4
					14.75	253.3
					14.75	257.3
					14.76	261.39
					14.77	265.56
					14.77	269.76
					14.78	273.95
					14.79	278.07
					14.8	282.07
					14.8	285.95
					14.81	289.67
					14.82	293.25
					14.82	296.7
					14.83	300.04
					14.84	303.32
					14.85	306.56
					14.85	309.81
					14.86	313.12
					14.87	316.52
					14.88	320.04
					14.88	323.7
					14.89	327.52
					14.9	331.48
					14.9	335.53
					14.91	339.61
					14.92	343.68
					14.93	347.68
					14.93	351.58
					14.94	355.37
					14.95	359.07
					14.95	362.7
					14.96	366.29
					14.97	369.88
					14.98	373.49
					14.98	377.12
					14.99	380.76
					15	384.37
					15	387.93
					15.01	391.42
					15.02	394.83
					15.03	398.15
					15.03	401.37
					15.04	404.51
					15.05	407.58
					15.06	410.58
					15.06	413.52
					15.07	416.41
					15.08	419.23
					15.08	422
					15.09	424.72
					15.1	427.39
					15.11	430.02
					15.11	432.6
					15.12	435.13
					15.13	437.62
					15.13	440.07
					15.14	442.48
					15.15	444.86
					15.16	447.22
					15.16	449.56
					15.17	451.89
					15.18	454.19
					15.18	456.48
					15.19	458.72
					15.2	460.9
					15.21	462.99
					15.21	464.97
					15.22	466.83
					15.23	468.56
					15.24	470.16
					15.24	471.62
					15.25	472.96
					15.26	474.19
					15.26	475.33
					15.27	476.39
					15.28	477.41
					15.29	478.4
					15.29	479.38
					15.3	480.39
					15.31	481.45
					15.31	482.58
					15.32	483.8
					15.33	485.12
					15.34	486.53
					15.34	488.02
					15.35	489.55
					15.36	491.09
					15.36	492.58
					15.37	493.98
					15.38	495.23
					15.39	496.31
					15.39	497.19
					15.4	497.88
					15.41	498.38
					15.42	498.72
					15.42	498.92
					15.43	499.01
					15.44	499.02
					15.44	498.94
					15.45	498.79
					15.46	498.54
					15.47	498.18
					15.47	497.67
					15.48	496.98
					15.49	496.09
					15.49	494.99
					15.5	493.66
					15.51	492.13
					15.52	490.42
					15.52	488.58
					15.53	486.66
					15.54	484.72
					15.54	482.8
					15.55	480.97
					15.56	479.24
					15.57	477.65
					15.57	476.17
					15.58	474.81
					15.59	473.53
					15.6	472.3
					15.6	471.08
					15.61	469.86
					15.62	468.6
					15.62	467.3
					15.63	465.95
					15.64	464.55
					15.65	463.11
					15.65	461.63
					15.66	460.11
					15.67	458.57
					15.67	457
					15.68	455.41
					15.69	453.81
					15.7	452.21
					15.7	450.59
					15.71	448.96
					15.72	447.31
					15.72	445.62
					15.73	443.89
					15.74	442.1
					15.75	440.26
					15.75	438.39
					15.76	436.51
					15.77	434.66
					15.78	432.87
					15.78	431.14
					15.79	429.49
					15.8	427.9
					15.8	426.33
					15.81	424.73
					15.82	423.05
					15.83	421.25
					15.83	419.3
					15.84	417.19
					15.85	414.93
					15.85	412.53
					15.86	410.04
					15.87	407.49
					15.88	404.93
					15.88	402.39
					15.89	399.93
					15.9	397.59
					15.9	395.38
					15.91	393.35
					15.92	391.48
					15.93	389.77
					15.93	388.18
					15.94	386.67
					15.95	385.17
					15.96	383.65
					15.96	382.07
					15.97	380.41
					15.98	378.7
					15.98	376.96
					15.99	375.22
					16	373.52
					16.01	371.88
					16.01	370.3
					16.02	368.77
					16.03	367.27
					16.03	365.76
					16.04	364.22
					16.05	362.64
					16.06	360.99
					16.06	359.28
					16.07	357.5
					16.08	355.67
					16.08	353.79
					16.09	351.86
					16.1	349.9
					16.11	347.91
					16.11	345.9
					16.12	343.9
					16.13	341.9
					16.14	339.92
					16.14	337.97
					16.15	336.03
					16.16	334.1
					16.16	332.18
					16.17	330.26
					16.18	328.35
					16.19	326.47
					16.19	324.64
					16.2	322.87
					16.21	321.17
					16.21	319.56
					16.22	318.03
					16.23	316.56
					16.24	315.15
					16.24	313.75
					16.25	312.35
					16.26	310.92
					16.26	309.43
					16.27	307.88
					16.28	306.25
					16.29	304.53
					16.29	302.74
					16.3	300.89
					16.31	299.01
					16.32	297.13
					16.32	295.3
					16.33	293.55
					16.34	291.95
					16.34	290.51
					16.35	289.28
					16.36	288.26
					16.37	287.44
					16.37	286.77
					16.38	286.2
					16.39	285.68
					16.39	285.11
					16.4	284.43
					16.41	283.59
					16.42	282.55
					16.42	281.3
					16.43	279.87
					16.44	278.28
					16.44	276.6
					16.45	274.88
					16.46	273.16
					16.47	271.48
					16.47	269.85
					16.48	268.24
					16.49	266.63
					16.5	264.96
					16.5	263.2
					16.51	261.3
					16.52	259.21
					16.52	256.93
					16.53	254.44
					16.54	251.77
					16.55	248.94
					16.55	246
					16.56	243.02
					16.57	240.06
					16.57	237.18
					16.58	234.44
					16.59	231.86
					16.6	229.48
					16.6	227.27
					16.61	225.23
					16.62	223.31
					16.62	221.46
					16.63	219.65
					16.64	217.83
					16.65	215.98
					16.65	214.08
					16.66	212.13
					16.67	210.14
					16.68	208.12
					16.68	206.08
					16.69	204.03
					16.7	201.99
					16.7	199.95
					16.71	197.91
					16.72	195.88
					16.73	193.85
					16.73	191.83
					16.74	189.82
					16.75	187.82
					16.75	185.83
					16.76	183.85
					16.77	181.88
					16.78	179.91
					16.78	177.95
					16.79	176
					16.8	174.05
					16.8	172.12
					16.81	170.2
					16.82	168.29
					16.83	166.37
					16.83	164.45
					16.84	162.49
					16.85	160.49
					16.86	158.46
					16.86	156.4
					16.87	154.33
					16.88	152.3
					16.88	150.33
					16.89	148.45
					16.9	146.66
					16.91	144.96
					16.91	143.32
					16.92	141.68
					16.93	140.01
					16.93	138.25
					16.94	136.38
					16.95	134.36
					16.96	132.22
					16.96	129.96
					16.97	127.61
					16.98	125.22
					16.98	122.82
					16.99	120.48
					17	118.22
					17.01	116.1
					17.01	114.15
					17.02	112.41
					17.03	110.88
					17.04	109.56
					17.04	108.41
					17.05	107.39
					17.06	106.43
					17.06	105.49
					17.07	104.51
					17.08	103.48
					17.09	102.39
					17.09	101.28
					17.1	100.16
					17.11	99.08
					17.11	98.07
					17.12	97.13
					17.13	96.25
					17.14	95.42
					17.14	94.61
					17.15	93.79
					17.16	92.94
					17.16	92.05
					17.17	91.1
					17.18	90.11
					17.19	89.07
					17.19	87.98
					17.2	86.87
					17.21	85.72
					17.22	84.54
					17.22	83.36
					17.23	82.18
					17.24	81.03
					17.24	79.9
					17.25	78.82
					17.26	77.77
					17.27	76.76
					17.27	75.79
					17.28	74.84
					17.29	73.93
					17.29	73.05
					17.3	72.24
					17.31	71.49
					17.32	70.82
					17.32	70.24
					17.33	69.74
					17.34	69.33
					17.34	68.96
					17.35	68.63
					17.36	68.31
					17.37	67.97
					17.37	67.59
					17.38	67.16
					17.39	66.67
					17.4	66.12
					17.4	65.51
					17.41	64.85
					17.42	64.18
					17.42	63.53
					17.43	62.93
					17.44	62.44
					17.45	62.09
					17.45	61.93
					17.46	62
					17.47	62.29
					17.47	62.8
					17.48	63.5
					17.49	64.34
					17.5	65.26
					17.5	66.18
					17.51	67.04
					17.52	67.77
					17.52	68.35
					17.53	68.75
					17.54	69
					17.55	69.12
					17.55	69.16
					17.56	69.17
					17.57	69.2
					17.58	69.26
					17.58	69.38
					17.59	69.53
					17.6	69.7
					17.6	69.85
					17.61	69.92
					17.62	69.87
					17.63	69.68
					17.63	69.3
					17.64	68.73
					17.65	67.97
					17.65	67.06
					17.66	66.03
					17.67	64.94
					17.68	63.87
					17.68	62.88
					17.69	62.04
					17.7	61.4
					17.7	60.98
					17.71	60.78
					17.72	60.79
					17.73	60.94
					17.73	61.2
					17.74	61.52
					17.75	61.84
					17.76	62.15
					17.76	62.43
					17.77	62.67
					17.78	62.9
					17.78	63.11
					17.79	63.34
					17.8	63.59
					17.81	63.87
					17.81	64.18
					17.82	64.54
					17.83	64.94
					17.83	65.38
					17.84	65.87
					17.85	66.38
					17.86	66.93
					17.86	67.52
					17.87	68.13
					17.88	68.77
					17.88	69.44
					17.89	70.14
					17.9	70.87
					17.91	71.62
					17.91	72.38
					17.92	73.14
					17.93	73.89
					17.94	74.62
					17.94	75.32
					17.95	76.01
					17.96	76.71
					17.96	77.46
					17.97	78.28
					17.98	79.19
					17.99	80.22
					17.99	81.34
					18	82.53
					18.01	83.75
					18.01	84.92
					18.02	86.01
					18.03	86.97
					18.04	87.79
					18.04	88.45
					18.05	88.99
					18.06	89.43
					18.06	89.81
					18.07	90.18
					18.08	90.58
					18.09	91.05
					18.09	91.65
					18.1	92.41
					18.11	93.34
					18.12	94.47
					18.12	95.79
					18.13	97.27
					18.14	98.86
					18.14	100.5
					18.15	102.15
					18.16	103.76
					18.17	105.3
					18.17	106.79
					18.18	108.24
					18.19	109.69
					18.19	111.19
					18.2	112.75
					18.21	114.41
					18.22	116.14
					18.22	117.94
					18.23	119.78
					18.24	121.62
					18.24	123.44
					18.25	125.23
					18.26	126.98
					18.27	128.69
					18.27	130.38
					18.28	132.04
					18.29	133.7
					18.3	135.36
					18.3	137.04
					18.31	138.75
					18.32	140.52
					18.32	142.36
					18.33	144.28
					18.34	146.28
					18.35	148.36
					18.35	150.52
					18.36	152.72
					18.37	154.98
					18.37	157.28
					18.38	159.64
					18.39	162.05
					18.4	164.54
					18.4	167.13
					18.41	169.82
					18.42	172.62
					18.42	175.52
					18.43	178.5
					18.44	181.54
					18.45	184.58
					18.45	187.62
					18.46	190.6
					18.47	193.52
					18.48	196.35
					18.48	199.09
					18.49	201.76
					18.5	204.36
					18.5	206.94
					18.51	209.53
					18.52	212.17
					18.53	214.9
					18.53	217.78
					18.54	220.84
					18.55	224.12
					18.55	227.62
					18.56	231.34
					18.57	235.27
					18.58	239.37
					18.58	243.57
					18.59	247.81
					18.6	252.04
					18.6	256.19
					18.61	260.25
					18.62	264.19
					18.63	268.04
					18.63	271.81
					18.64	275.56
					18.65	279.32
					18.66	283.13
					18.66	287.01
					18.67	290.95
					18.68	294.94
					18.68	298.93
					18.69	302.89
					18.7	306.76
					18.71	310.49
					18.71	314.04
					18.72	317.35
					18.73	320.42
					18.73	323.21
					18.74	325.74
					18.75	328.02
					18.76	330.09
					18.76	332
					18.77	333.79
					18.78	335.51
					18.78	337.19
					18.79	338.83
					18.8	340.42
					18.81	341.92
					18.81	343.27
					18.82	344.43
					18.83	345.32
					18.84	345.91
					18.84	346.17
					18.85	346.07
					18.86	345.62
					18.86	344.81
					18.87	343.66
					18.88	342.18
					18.89	340.38
					18.89	338.28
					18.9	335.87
					18.91	333.18
					18.91	330.22
					18.92	326.99
					18.93	323.52
					18.94	319.82
					18.94	315.91
					18.95	311.81
					18.96	307.53
					18.96	303.1
					18.97	298.52
					18.98	293.8
					18.99	288.94
					18.99	283.94
					19	278.8
					19.01	273.53
					19.02	268.14
					19.02	262.67
					19.03	257.16
					19.04	251.66
					19.04	246.22
					19.05	240.88
					19.06	235.67
					19.07	230.57
					19.07	225.58
					19.08	220.64
					19.09	215.71
					19.09	210.73
					19.1	205.68
					19.11	200.54
					19.12	195.3
					19.12	190
					19.13	184.66
					19.14	179.34
					19.14	174.08
					19.15	168.94
					19.16	163.96
					19.17	159.19
					19.17	154.67
					19.18	150.41
					19.19	146.42
					19.2	142.7
					19.2	139.2
					19.21	135.88
					19.22	132.68
					19.22	129.56
					19.23	126.46
					19.24	123.37
					19.25	120.29
					19.25	117.24
					19.26	114.24
					19.27	111.33
					19.27	108.53
					19.28	105.84
					19.29	103.27
					19.3	100.78
					19.3	98.36
					19.31	95.96
					19.32	93.58
					19.32	91.18
					19.33	88.77
					19.34	86.34
					19.35	83.9
					19.35	81.45
					19.36	79.01
					19.37	76.57
					19.38	74.16
					19.38	71.79
					19.39	69.46
					19.4	67.19
					19.4	64.99
					19.41	62.86
					19.42	60.81
					19.43	58.81
					19.43	56.86
					19.44	54.96
					19.45	53.08
					19.45	51.24
					19.46	49.43
					19.47	47.69
					19.48	46.01
					19.48	44.42
					19.49	42.92
					19.5	41.51
					19.5	40.16
					19.51	38.87
					19.52	37.6
					19.53	36.34
					19.53	35.06
					19.54	33.76
					19.55	32.43
					19.56	31.09
					19.56	29.73
					19.57	28.37
					19.58	27.04
					19.58	25.75
					19.59	24.54
					19.6	23.45
					19.61	22.5
					19.61	21.76
					19.62	21.26
					19.63	21.03
					19.63	21.08
					19.64	21.39
					19.65	21.92
					19.66	22.6
					19.66	23.35
					19.67	24.08
					19.68	24.72
					19.68	25.22
					19.69	25.56
					19.7	25.73
					19.71	25.78
					19.71	25.74
					19.72	25.65
					19.73	25.55
					19.74	25.47
					19.74	25.41
					19.75	25.38
					19.76	25.36
					19.76	25.32
					19.77	25.22
					19.78	25.03
					19.79	24.7
					19.79	24.22
					19.8	23.56
					19.81	22.72
					19.81	21.7
					19.82	20.56
					19.83	19.35
					19.84	18.14
					19.84	17.02
					19.85	16.05
					19.86	15.29
					19.86	14.77
					19.87	14.48
					19.88	14.4
					19.89	14.5
					19.89	14.71
					19.9	14.99
					19.91	15.28
					19.92	15.55
					19.92	15.8
					19.93	16.01
					19.94	16.19
					19.94	16.34
					19.95	16.49
					19.96	16.63
					19.97	16.76
					19.97	16.87
					19.98	16.94
					19.99	16.96
					19.99	16.92
					20	16.83
					20.01	16.69
					20.02	16.55
					20.02	16.43
					20.03	16.36
					20.04	16.37
					20.04	16.46
					20.05	16.62
					20.06	16.82
					20.07	17.02
					20.07	17.16
					20.08	17.19
					20.09	17.1
					20.1	16.85
					20.1	16.46
					20.11	15.92
					20.12	15.28
					20.12	14.57
					20.13	13.82
					20.14	13.09
					20.15	12.43
					20.15	11.86
					20.16	11.44
					20.17	11.18
					20.17	11.1
					20.18	11.17
					20.19	11.38
					20.2	11.67
					20.2	11.98
					20.21	12.27
					20.22	12.51
					20.22	12.68
					20.23	12.77
					20.24	12.83
					20.25	12.87
					20.25	12.93
					20.26	13.03
					20.27	13.18
					20.28	13.36
					20.28	13.56
					20.29	13.76
					20.3	13.93
					20.3	14.05
					20.31	14.1
					20.32	14.09
					20.33	14.02
					20.33	13.87
					20.34	13.66
					20.35	13.39
					20.35	13.08
					20.36	12.73
					20.37	12.35
					20.38	11.97
					20.38	11.59
					20.39	11.24
					20.4	10.92
					20.4	10.62
					20.41	10.33
					20.42	10.07
					20.43	9.82
					20.43	9.59
					20.44	9.4
					20.45	9.27
					20.46	9.21
					20.46	9.24
					20.47	9.38
					20.48	9.63
					20.48	9.99
					20.49	10.42
					20.5	10.9
					20.51	11.42
					20.51	11.93
					20.52	12.42
					20.53	16.43
					20.53	15.39
					20.54	14.16
					20.55	12.95
					20.56	11.96
					20.56	11.33
					20.57	11.13
					20.58	11.35
					20.58	11.9
					20.59	12.69
					20.6	13.53
					20.61	14.31
					Melecular weight	d(wt)/d(LogM)	Cumulative weight fraction
					g mol-1
			Data fig 1j		206202	0.024	1
					204269	0.024	0.9999
					202354	0.025	0.9998
					200456	0.027	0.9997
					198577	0.028	0.99959
					196715	0.03	0.99948
					194871	0.031	0.99935
					193044	0.032	0.99923
					191234	0.034	0.9991
					189441	0.036	0.99896
					187665	0.039	0.99881
					185906	0.044	0.99865
					184163	0.073	0.99847
					182436	0.078	0.99826
					180725	0.083	0.99801
					179031	0.088	0.99773
					177353	0.093	0.99739
					175690	0.098	0.99699
					174043	0.104	0.99654
					172411	0.11	0.99604
					170794	0.115	0.99548
					169193	0.121	0.99488
					167607	0.127	0.99424
					166035	0.133	0.99358
					164479	0.139	0.9929
					162937	0.144	0.99222
					161409	0.148	0.99155
					159896	0.153	0.99089
					158397	0.158	0.99025
					156912	0.163	0.98963
					155440	0.168	0.98901
					153983	0.173	0.9884
					152539	0.178	0.98779
					151109	0.183	0.98717
					149693	0.188	0.98653
					148289	0.194	0.98586
					146899	0.2	0.98517
					145522	0.205	0.98445
					144157	0.211	0.98369
					142806	0.217	0.9829
					141467	0.223	0.98208
					140140	0.229	0.98123
					138827	0.236	0.98034
					137525	0.242	0.97942
					136236	0.249	0.97847
					134958	0.256	0.97749
					133693	0.263	0.97648
					132440	0.27	0.97544
					131198	0.277	0.97437
					129968	0.285	0.97327
					128749	0.292	0.97214
					127542	0.3	0.97098
					126346	0.308	0.96978
					125162	0.316	0.96856
					123988	0.324	0.96729
					122826	0.333	0.966
					121674	0.341	0.96467
					120534	0.35	0.96331
					119403	0.358	0.96192
					118284	0.367	0.9605
					117175	0.375	0.95904
					116076	0.384	0.95755
					114988	0.393	0.95602
					113910	0.402	0.95445
					112842	0.41	0.95284
					111784	0.419	0.95119
					110736	0.428	0.9495
					109698	0.437	0.94777
					108669	0.446	0.946
					107651	0.456	0.94419
					106641	0.465	0.94234
					105641	0.474	0.94046
					104651	0.483	0.93854
					103670	0.492	0.93659
					102698	0.501	0.93459
					101735	0.511	0.93256
					100781	0.52	0.93048
					99836	0.529	0.92836
					98900	0.537	0.9262
					97973	0.546	0.924
					97055	0.555	0.92177
					96145	0.564	0.91951
					95243	0.573	0.91723
					94350	0.581	0.91492
					93466	0.59	0.91259
					92589	0.599	0.91022
					91721	0.608	0.90781
					90861	0.617	0.90535
					90009	0.626	0.90283
					89166	0.635	0.90024
					88330	0.643	0.8976
					87501	0.652	0.89489
					86681	0.661	0.89215
					85868	0.67	0.88938
					85063	0.678	0.88658
					84266	0.687	0.88379
					83476	0.696	0.88099
					82693	0.704	0.87819
					81918	0.713	0.87539
					81150	0.722	0.87257
					80389	0.73	0.86974
					79635	0.739	0.86687
					78889	0.747	0.86397
					78149	0.756	0.86102
					77416	0.765	0.85801
					76691	0.773	0.85495
					75971	0.782	0.85182
					75259	0.79	0.84863
					74554	0.798	0.84539
					73855	0.806	0.84209
					73162	0.814	0.83874
					72476	0.822	0.83535
					71797	0.83	0.83191
					71124	0.838	0.82843
					70457	0.845	0.82492
					69796	0.853	0.82137
					69142	0.86	0.81778
					68494	0.867	0.81417
					67851	0.874	0.81052
					67215	0.881	0.80686
					66585	0.888	0.80319
					65961	0.895	0.79952
					65342	0.901	0.79584
					64730	0.908	0.79218
					64123	0.914	0.78851
					63522	0.92	0.78484
					62926	0.926	0.78117
					62336	0.932	0.77748
					61752	0.938	0.77376
					61173	0.944	0.77
					60599	0.95	0.76621
					60031	0.955	0.76236
					59468	0.96	0.75848
					58911	0.966	0.75455
					58358	0.971	0.75057
					57811	0.975	0.74656
					57269	0.98	0.74252
					56732	0.985	0.73845
					56200	0.989	0.73434
					55674	0.993	0.73021
					55152	0.997	0.72606
					54634	1.001	0.72188
					54122	1.005	0.71768
					53615	1.009	0.71346
					53112	1.013	0.70923
					52614	1.016	0.705
					52121	1.02	0.70076
					51632	1.023	0.69653
					51148	1.026	0.69231
					50669	1.03	0.6881
					50194	1.033	0.6839
					49723	1.036	0.67972
					49257	1.039	0.67554
					48795	1.042	0.67136
					48338	1.045	0.66717
					47884	1.048	0.66298
					47435	1.05	0.65877
					46991	1.053	0.65455
					46550	1.055	0.65031
					46114	1.057	0.64606
					45681	1.059	0.64179
					45253	1.061	0.6375
					44829	1.063	0.63319
					44408	1.065	0.62885
					43992	1.066	0.62449
					43580	1.067	0.62009
					43171	1.068	0.61565
					42766	1.069	0.61117
					42365	1.07	0.60665
					41968	1.07	0.60209
					41575	1.07	0.59751
					41185	1.07	0.59292
					40799	1.069	0.58832
					40416	1.068	0.58374
					40037	1.067	0.57918
					39662	1.065	0.57467
					39290	1.063	0.57021
					38922	1.061	0.5658
					38557	1.059	0.56143
					38195	1.056	0.55711
					37837	1.054	0.55282
					37482	1.051	0.54855
					37131	1.048	0.5443
					36783	1.045	0.54006
					36438	1.042	0.53582
					36096	1.039	0.53159
					35758	1.036	0.52735
					35423	1.032	0.52312
					35091	1.029	0.5189
					34762	1.025	0.51469
					34436	1.022	0.51049
					34113	1.018	0.5063
					33793	1.014	0.50212
					33476	1.011	0.49796
					33162	1.007	0.4938
					32851	1.003	0.48966
					32543	1	0.48553
					32238	0.996	0.48141
					31936	0.993	0.4773
					31637	0.989	0.47322
					31340	0.985	0.46914
					31046	0.982	0.46509
					30755	0.978	0.46106
					30467	0.974	0.45704
					30181	0.97	0.45305
					29898	0.967	0.44907
					29618	0.963	0.44511
					29340	0.959	0.44117
					29065	0.955	0.43723
					28793	0.951	0.43331
					28523	0.947	0.42941
					28255	0.943	0.42551
					27990	0.939	0.42164
					27728	0.935	0.41778
					27468	0.931	0.41394
					27210	0.926	0.41012
					26955	0.922	0.40631
					26703	0.918	0.40253
					26452	0.913	0.39876
					26204	0.909	0.395
					25959	0.904	0.39125
					25715	0.899	0.38752
					25474	0.895	0.38381
					25235	0.89	0.38012
					24999	0.885	0.37645
					24764	0.88	0.37282
					24532	0.875	0.36921
					24302	0.87	0.36564
					24074	0.865	0.36209
					23849	0.86	0.35855
					23625	0.856	0.35503
					23403	0.851	0.3515
					23184	0.846	0.34797
					22967	0.842	0.34444
					22751	0.837	0.34091
					22538	0.832	0.3374
					22327	0.827	0.33391
					22117	0.823	0.33046
					21910	0.818	0.32707
					21705	0.813	0.32373
					21501	0.809	0.32045
					21300	0.804	0.31722
					21100	0.8	0.31403
					20902	0.795	0.31088
					20706	0.791	0.30775
					20512	0.787	0.30464
					20320	0.783	0.30152
					20129	0.779	0.2984
					19940	0.775	0.29527
					19753	0.771	0.29212
					19568	0.767	0.28897
					19385	0.763	0.2858
					19203	0.759	0.28264
					19023	0.754	0.27947
					18845	0.75	0.27631
					18668	0.746	0.27316
					18493	0.742	0.27002
					18320	0.737	0.26689
					18148	0.733	0.26377
					17978	0.729	0.26067
					17809	0.724	0.25759
					17642	0.72	0.25453
					17477	0.716	0.2515
					17313	0.711	0.2485
					17151	0.707	0.24554
					16990	0.702	0.24264
					16830	0.698	0.23978
					16673	0.693	0.23697
					16516	0.689	0.23421
					16362	0.684	0.23148
					16208	0.68	0.22878
					16056	0.676	0.22609
					15906	0.671	0.22342
					15756	0.667	0.22074
					15609	0.663	0.21807
					15462	0.659	0.2154
					15317	0.654	0.21272
					15174	0.65	0.21005
					15032	0.646	0.20738
					14891	0.642	0.20471
					14751	0.638	0.20205
					14613	0.634	0.19939
					14476	0.63	0.19675
					14340	0.626	0.19411
					14206	0.622	0.19148
					14072	0.618	0.18887
					13940	0.614	0.18628
					13810	0.61	0.18372
					13680	0.606	0.18118
					13552	0.603	0.17867
					13425	0.599	0.17619
					13299	0.596	0.17374
					13174	0.592	0.17133
					13051	0.589	0.16893
					12929	0.586	0.16656
					12807	0.583	0.16421
					12687	0.58	0.16187
					12568	0.577	0.15955
					12450	0.574	0.15724
					12334	0.57	0.15494
					12218	0.567	0.15266
					12104	0.564	0.1504
					11990	0.561	0.14816
					11878	0.558	0.14594
					11766	0.555	0.14373
					11656	0.551	0.14153
					11547	0.548	0.13934
					11438	0.545	0.13713
					11331	0.542	0.13491
					11225	0.539	0.13266
					11120	0.535	0.13038
					11015	0.532	0.12807
					10912	0.528	0.12574
					10810	0.524	0.12339
					10709	0.52	0.12104
					10608	0.515	0.1187
					10509	0.511	0.11639
					10410	0.506	0.11413
					10313	0.501	0.11193
					10216	0.496	0.10979
					10120	0.491	0.10773
					10025	0.485	0.10572
					9931	0.48	0.10377
					9838	0.475	0.10187
					9746	0.469	0.09999
					9654	0.464	0.09814
					9564	0.459	0.09629
					9474	0.453	0.09447
					9385	0.448	0.09265
					9297	0.442	0.09084
					9210	0.437	0.08905
					9124	0.431	0.08727
					9038	0.426	0.08552
					8954	0.421	0.08379
					8870	0.415	0.08208
					8787	0.41	0.08039
					8704	0.404	0.07871
					8623	0.399	0.07706
					8542	0.394	0.07541
					8462	0.389	0.07379
					8382	0.384	0.07218
					8304	0.379	0.07059
					8226	0.374	0.06902
					8149	0.369	0.06747
					8072	0.364	0.06595
					7997	0.359	0.06445
					7922	0.354	0.06297
					7847	0.35	0.06151
					7774	0.345	0.06006
					7701	0.34	0.05864
					7629	0.335	0.05723
					7557	0.331	0.05585
					7486	0.326	0.05448
					7416	0.321	0.05314
					7347	0.316	0.05182
					7278	0.311	0.05052
					7210	0.307	0.04925
					7142	0.302	0.048
					7075	0.297	0.04677
					7009	0.292	0.04556
					6943	0.288	0.04438
					6878	0.283	0.0432
					6813	0.278	0.04205
					6750	0.273	0.0409
					6686	0.269	0.03978
					6624	0.264	0.03866
					6561	0.259	0.03756
					6500	0.255	0.03648
					6439	0.25	0.03543
					6379	0.246	0.03439
					6319	0.241	0.03337
					6260	0.236	0.03237
					6201	0.232	0.03139
					6143	0.227	0.03043
					6085	0.222	0.02948
					6028	0.217	0.02855
					5972	0.213	0.02763
					5916	0.208	0.02674
					5860	0.203	0.02588
					5805	0.198	0.02504
					5751	0.193	0.02424
					5697	0.189	0.02348
					5643	0.184	0.02274
					5591	0.18	0.02201
					5538	0.175	0.0213
					5486	0.171	0.02059
					5435	0.167	0.01987
					5384	0.163	0.01914
					5333	0.159	0.01842
					5283	0.155	0.01769
					5234	0.151	0.01699
					5185	0.147	0.01631
					5136	0.143	0.01568
					5088	0.139	0.01511
					5040	0.136	0.01458
					4993	0.132	0.0141
					4946	0.129	0.01367
					4900	0.126	0.01328
					4854	0.123	0.0129
					4808	0.12	0.01254
					4763	0.117	0.01217
					4719	0.115	0.0118
					4674	0.112	0.01141
					4631	0.11	0.011
					4587	0.107	0.01057
					4544	0.105	0.01013
					4502	0.102	0.00967
					4459	0.1	0.0092
					4418	0.097	0.00872
					4376	0.095	0.00825
					4335	0.092	0.00778
					4294	0.09	0.00731
					4254	0.087	0.00685
					4214	0.085	0.00639
					4175	0.082	0.00595
					4136	0.08	0.00552
					4097	0.077	0.00511
					4058	0.075	0.00472
					4020	0.072	0.00437
					3983	0.07	0.00406
					3945	0.068	0.00379
					3908	0.066	0.00356
					3872	0.064	0.00338
					3835	0.062	0.00322
					3799	0.06	0.00309
					3764	0.059	0.00297
					3729	0.057	0.00285
					3694	0.056	0.00272
					3659	0.055	0.00259
					3625	0.053	0.00244
					3591	0.05	0.00228
					3557	0.043	0.00212
					3524	0.045	0.00194
					3491	0.046	0.00176
					3458	0.048	0.00157
					3425	0.049	0.00137
					3393	0.05	0.00117
					3362	0.05	0.000968472
					3330	0.05	0.000762519
					3299	0.048	0.000558511
					3268	0.046	0.000360431
					3237	0.042	0.000172773
					3207	0	0

## Sheet: Figure 2h
					Distance to free end	Surface stress	Error bar	Distance to free end	Bumps Hight	Error bar	Distance to free end	Bumps Volume	Error bar
			Data fig 2h		mm	MPa	MPa	mm	nm	nm	mm	um3/um3	um3/um3
					0.1	-0.02	0.014	0.1	0	0	0.1	0	0
					0.5	-0.07	0.014	0.5	0	0	0.5	0	0
					1	-0.13	0.015	1	0	0	1	0	0
					2.5	-0.33	0.016	2.5	0	0	2.5	0	0
					5	-0.71	0.019	5	51.1	10.2	5	0.0007	0.0003
					8	-1.26	0.023	8	52.7	17.7	8	0.0019	0.0005
					12	-2.04	0.03	12	59.3	18.2	12	0.0071	0.0001
					20	-4.43	0.04	20	62.3	19.9	20	0.0151	0.0029
					27.9	-7.52	0.051	27.9	71.8	29.6	27.9	0.0352	0.0044

## Sheet: Figure 2i
				Compressive Stress	60 °C	Error bar		Compressive Stress	70 °C	Error bar		Compressive Stress	78 °C	Error bar		Compressive Stress	85 °C	Error bar		Compressive Stress	95 °C	Error bar
		Data fig 2i		MPa	nm/h	nm/h		MPa	nm/h	nm/h		MPa	nm/h	nm/h		MPa	nm/h	nm/h		MPa	nm/h	nm/h
				-14.7	0.0025	0.001		-11	0.0056	0.0023		-2.5	0.0047	0.0019		-1.6	0.015	0.0036		-0.7	0.1787	0.0674
				-15	0.0044	0.0015		-11.7	0.0236	0.0043		-3.1	0.057	0.0118		-2.6	0.194	0.0092		-1.3	0.4703	0.1294
				-15.4	0.0124	0.0023		-12.2	0.0546	0.005		-5.1	0.1073	0.009		-4.7	0.3144	0.0414		-2	1.7831	0.0259
				-15.9	0.0208	0.0029		-12.8	0.0971	0.0167		-7.6	0.2742	0.0224		-7.8	0.8507	0.0377		-3.1	1.751	0.6738
				-16.2	0.0382	0.0072		-13.1	0.1583	0.05		-11.1	0.6137	0.0573		-9.3	1.3222	0.1178		-4.4	3.7117	0.7063
				-25.8	0.1195	0.0303		-20.7	0.487	0.0461		-19.5	2.1648	0.109		-18.8	3.0871	0.5121		-7.5	7.7236	1.4113
																				-18.8	17.7384	1.3681

## Sheet: Figure 2j,k,l
						Tempearture	Yield stress	Error bar
				Data fig 2j		C	MPa
						95	0.58	0.02
						85	2.15	0.12
						78	3.92	0.53
						70	10.84	0.7
						60	14.02	1.24
						1/T	-15 MPa	Error bar	-26 MPa	Error bar
				Data fig 2k		K-1
						0.00272	26.24	0.02	25.67	0.02
						0.00279	28.03	0.03	27.42	0.03
						0.00285	28.5	0.08	27.82	0.07
						0.00291	30.37	0.1	29.14	0.05
						0.003	33.04	0.41	30.92	0.09
						Compressive Stress	Flow activation energy	Error bar	Compressive Stress	Flow activation energy	Error bar
						Mpa	kJ/(mol K)		Mpa	kJ/(mol K)
				Data fig 2l		3 temperatures			5 temperatures
						-5	204.9	12.8	-15	193.2	10.5
						-6	183	8.5	-15.5	185.8	8.1
						-7	171.5	6.7	-16	180.4	6.7
						-8	164.2	5.8	-16.5	176	5.7
						-9	159.2	5.2	-17.5	169.5	4.5
						-10	155.6	4.8	-18.5	164.6	3.8
						-11	152.8	4.5	-20	159.2	3.1
						-12	150.5	4.3	-21.5	155.2	2.6
						-13	148.7	4.1	-23	152.1	2.3
						-14	147.2	4	-24.5	149.7	2.1
						-15	145.9	3.9	-26	147.6	1.9
						-15.5	145.4	3.8
						-16	144.8	3.8
						-16.5	144.4	3.7
						-17.5	143.5	3.7
						-20	141.7	3.5
						-23	140.2	3.4
						-26	139	3.3

## Sheet: Figure 3d,e
				Raman shift	std PP semicry	droplet from pp surface	APMP released	Std amorphous PP
		Data fig 3d		cm-1	a.u.	a.u.	a.u.	a.u.
				3500.31	26581.2	-18498.1	3072.4	-39062.2
				3499.53	26715	-17936.3	3560.28	-38859.7
				3498.75	26505.2	-18164.1	3570.2	-38917.9
				3497.96	26720.9	-17574.2	3228.88	-38941.8
				3497.18	26782	-17450.1	3101.09	-39186.8
				3496.39	26741.3	-18058.1	3054.56	-38942.3
				3495.61	26425.3	-18409	2718.98	-38903.1
				3494.82	26592.6	-17980.8	2560.8	-39045.4
				3494.04	26552.1	-18103.9	2810.1	-38848.3
				3493.26	26970.6	-18597.4	3037.38	-38995.8
				3492.47	26934.8	-17989	3198.41	-38859.3
				3491.69	26701.2	-18178.3	3399.27	-39167.3
				3490.9	26520.6	-18329.7	3542.32	-39051.8
				3490.12	26499.5	-18167.8	3668.92	-38967.8
				3489.33	26661.6	-18347.5	3619.62	-38931.4
				3488.54	26669.2	-17786.8	3063.21	-38897.4
				3487.76	26585.3	-17853	2417.47	-38895.1
				3486.97	26448.4	-18896.1	2196.41	-38929.5
				3486.19	26340.4	-18183.9	2074.41	-38995.4
				3485.4	26603.7	-17747	1879.61	-38977.3
				3484.61	26746.4	-18363	1769.98	-39019.6
				3483.83	26739.7	-18912.3	1645.38	-38917.4
				3483.04	26588.2	-18276.8	1519.38	-38815.4
				3482.26	26812.9	-18048.6	1783.2	-39012.4
				3481.47	26820.5	-18104.9	2613.63	-39025.8
				3480.68	26510.1	-18161.2	3269.72	-38842.4
				3479.9	26551.5	-17952.4	3120.27	-38887.3
				3479.11	26563.9	-18207.6	2644.21	-39160.3
				3478.32	26451.1	-17998.5	2341.12	-39081.9
				3477.53	26771.8	-18405.2	2215.08	-39103.1
				3476.75	26481	-18272.2	2322.2	-38898.9
				3475.96	26527.1	-18281	2712.96	-39038.1
				3475.17	26481.7	-17864.1	3210.47	-39109.1
				3474.38	26701	-17948.7	3499.54	-38844.8
				3473.6	26487.5	-18251.1	3362.54	-38834.6
				3472.81	26644.1	-18061.3	2917.31	-38882
				3472.02	26646.9	-18874.2	2495.44	-39013.2
				3471.23	26255.3	-18731.9	2262.7	-38764.8
				3470.44	26402.2	-17804.4	2297.01	-39102.8
				3469.65	26554	-18163.4	2630.99	-39205.1
				3468.87	26355.1	-18276.4	2919.75	-38998.6
				3468.08	26213.6	-19107.4	2814.36	-39061.7
				3467.29	26399	-18530.3	2383.33	-38876.3
				3466.5	26521.9	-19039.9	1957.75	-38934.1
				3465.71	26433.3	-18982.5	2006.91	-39010.2
				3464.92	26493.7	-18065.8	2450.18	-39021
				3464.13	26163.2	-18188	2558.4	-38864.4
				3463.34	26486.4	-17923.1	2306.8	-38979.8
				3462.55	26348.7	-18413.6	2420.09	-38967
				3461.76	26561.2	-17808.8	2836.82	-39037.8
				3460.97	26548.2	-18384	2795.67	-39093
				3460.18	26506.4	-18157	2397.85	-39108.9
				3459.39	26392.8	-17618.9	2332.09	-38798.4
				3458.6	26178.3	-18467.2	2572.44	-38997.2
				3457.81	26242.1	-18363.1	2733.51	-38840.8
				3457.02	26679.9	-18607.6	2622.86	-39047.4
				3456.23	26388.8	-18465.6	2285.69	-39013.8
				3455.44	26351.9	-18163.4	2278.78	-39040.2
				3454.65	26612.2	-17719.9	2879.2	-39035.3
				3453.86	26436.2	-18539.3	3216.22	-39072.1
				3453.06	26610.1	-18595.3	2636.15	-38759.4
				3452.27	26592.4	-18180.1	1897.84	-38785.8
				3451.48	26483.6	-18857.9	1735.3	-39013
				3450.69	26714.8	-17746.1	1844.28	-38971.7
				3449.9	26926.8	-18479.9	1900.07	-38925
				3449.11	26459.1	-18234.7	1998.1	-38828.9
				3448.31	26503.5	-18554.3	2158.74	-38959.6
				3447.52	26394.8	-18600.8	2365.71	-39061.5
				3446.73	26731.2	-18788.3	2647.59	-38848.2
				3445.94	26541.2	-18618.2	2712.76	-38911.1
				3445.15	26638.3	-18185.1	2377.42	-38854.1
				3444.35	26462.8	-18128.1	2234.08	-39216.4
				3443.56	26315.9	-17742.2	2613.75	-38961.6
				3442.77	26446.4	-18634.9	2700.74	-38972.3
				3441.97	26672.4	-18107.9	2053.79	-39076.8
				3441.18	26076.4	-18050.8	1462.75	-38803.9
				3440.39	26598.7	-18614.4	1478.95	-38848.5
				3439.59	26743.4	-18388.2	1829.98	-38882.7
				3438.8	26706.5	-18011.8	2103.37	-38880.4
				3438.01	26516.9	-17964.4	2143.99	-38951
				3437.21	26943.2	-18057.9	1970.96	-38980
				3436.42	26596	-18405	1464.85	-38813.8
				3435.63	26425.5	-18263.5	970.91	-38853.2
				3434.83	26398.3	-18281.6	1273.63	-39014.7
				3434.04	26542.9	-18337.6	2140.65	-38937.1
				3433.24	26544.2	-19106.6	2579.52	-38955.7
				3432.45	26650.5	-17567.2	2303.51	-38982
				3431.65	26270.3	-18242.2	1977.04	-38948.6
				3430.86	26958.5	-18054	2036.48	-39135.9
				3430.06	26449.5	-18569.5	1994.09	-38765
				3429.27	26679.8	-19225.2	1898.57	-38965.3
				3428.47	26581	-18240.1	2317.64	-38950
				3427.68	27025.7	-18399	2769.42	-38794.8
				3426.88	26650.4	-17911	2781.17	-38906.7
				3426.09	26894.8	-18388.7	2727.68	-38748.8
				3425.29	26767.5	-18519.2	2708.18	-39143.5
				3424.5	26787.9	-17713.1	2507.01	-39107.5
				3423.7	26541.5	-17656.3	2058.96	-38869.3
				3422.9	26838.2	-18442.5	1399.52	-39103.1
				3422.11	26534.7	-18591.9	913.82	-39108.6
				3421.31	26450.5	-18142.1	1114.11	-38919.7
				3420.52	26927.8	-18815.4	1787.46	-38974.5
				3419.72	26786.4	-18337.5	2094.82	-38853.1
				3418.92	26673.5	-18037.4	1904.74	-38851
				3418.12	26712.8	-18214.8	1878.5	-38866.9
				3417.33	27032.8	-18298.5	1989.13	-39017.5
				3416.53	26786.8	-18606.7	1808.52	-39069.7
				3415.73	26707.3	-18428.3	1523.62	-38987.2
				3414.94	26913.1	-18138.1	1433.85	-39026.4
				3414.14	26624.5	-18371.2	1517.42	-39003.5
				3413.34	26896.7	-18193.4	1592.8	-39192.8
				3412.54	26284.9	-18575.8	1609.88	-38924.1
				3411.75	26652.6	-17697	1746.13	-38890.9
				3410.95	26773	-18238.4	1937.87	-39064.5
				3410.15	26689.1	-18901.2	1787.26	-38948.6
				3409.35	26714.6	-18433.5	1487.72	-38912.7
				3408.55	26716.1	-18983.9	1739.96	-38866.6
				3407.75	26252.5	-18124.4	2356	-38828.3
				3406.96	26743.2	-18945.6	2547.49	-38924.4
				3406.16	26868.2	-18394.1	2342.73	-38942.9
				3405.36	26822.4	-19205.7	2248.81	-38930.3
				3404.56	26947.4	-18365.2	2330.64	-38956.6
				3403.76	26673.8	-17814.3	2517.75	-38807.2
				3402.96	26433.4	-18606.6	2703.49	-39040.1
				3402.16	26553.7	-18130.5	2627.17	-38919.1
				3401.36	26284.9	-18689.6	2300.94	-38870.5
				3400.56	26697.7	-18493.2	2100.25	-38901.9
				3399.76	26787.9	-18175.5	2347.74	-39101
				3398.96	26584.4	-17988.8	2815.33	-38944
				3398.16	26740.8	-18603.3	3100.79	-39047.7
				3397.36	26565.7	-18686.7	3137.89	-39014.5
				3396.56	26925.9	-18453.4	2960.33	-38960.8
				3395.76	26926.1	-18219.8	2856.89	-38847.8
				3394.96	26433.7	-17660.5	2954.58	-39049.3
				3394.16	26528.6	-18582.2	2716.66	-38975
				3393.36	26514.6	-18432.7	1967.74	-38949.6
				3392.56	26718.2	-18925.5	1364.41	-39017.1
				3391.76	26784.6	-18589.9	1436.42	-39020.1
				3390.96	26657.1	-18031	1764.48	-38938
				3390.15	26472.6	-18532.7	1769.02	-39087.9
				3389.35	26789.7	-18392.7	1788.39	-39147.5
				3388.55	26780.4	-18290.1	2114.99	-39055.3
				3387.75	26827.8	-18103.6	2220.77	-38937.2
				3386.95	26653	-17126.8	1863.22	-38788.4
				3386.15	26667.4	-18335.1	1538.04	-38984.4
				3385.34	26308.2	-18362.4	1444.44	-39039
				3384.54	26506.8	-18138.9	1404.65	-39078
				3383.74	26284.9	-18770.4	1624.41	-38993.5
				3382.94	26896.7	-18268.1	2082.32	-38924.5
				3382.13	26563.6	-18286.2	2185.09	-38914.7
				3381.33	26854	-17691.1	2030.96	-38915.1
				3380.53	26813.9	-18034.6	2277.51	-39098.1
				3379.73	26792.6	-18591.2	2618.22	-39080.5
				3378.92	26601.2	-18154.2	2321.64	-39142.7
				3378.12	26849	-18914.8	1680.93	-38824.5
				3377.32	26747.5	-18403.9	1540.13	-39069.1
				3376.51	26594	-18857.9	1906.02	-38961.7
				3375.71	26860.5	-18393.5	1882.56	-39021.1
				3374.91	26419.5	-18523.1	1161.92	-38972.8
				3374.1	26393.4	-19347.8	692.25	-38924.5
				3373.3	26254.4	-19068.9	1121.02	-38976.3
				3372.49	26610.2	-18178.3	1768.67	-39007.6
				3371.69	26386.3	-18363.4	1986.66	-39079.9
				3370.88	26435.7	-18752.1	1988.37	-38923.8
				3370.08	26612.4	-18242.1	1969.94	-38860.2
				3369.28	26284.9	-18843.7	1818.73	-39017.1
				3368.47	26661.6	-18065	1702.37	-38961.2
				3367.67	26577	-18712.9	1913.29	-38910.4
				3366.86	26548.7	-19147.5	2063.88	-39139.1
				3366.06	26652.3	-19109.8	1699.65	-38793.5
				3365.25	26284.9	-19044.7	1309.81	-39078.5
				3364.44	26641.7	-19266.1	1531.18	-38973.9
				3363.64	26617.1	-18700.9	2413.28	-38879.5
				3362.83	26272.7	-18182.2	3208.26	-38908.2
				3362.03	26615.1	-18052.4	2802.89	-38896
				3361.22	26284.9	-17820.5	1608.28	-38955.4
				3360.41	26679.3	-18893	1012.38	-39193.9
				3359.61	26735	-18633.5	1320.59	-39056.2
				3358.8	26231.2	-18596.1	2136.14	-38933.8
				3358	26399.8	-17939.3	2634.52	-39072.5
				3357.19	26385	-18179.2	2035.39	-39037.2
				3356.38	26478.2	-18391.1	1128.37	-38976.3
				3355.58	26501.1	-18649.5	1093.82	-38807.9
				3354.77	26815.1	-18214.6	1602.49	-38992.6
				3353.96	26734.6	-18436	2042.74	-38972.6
				3353.15	26691.5	-18574	2338.48	-38824.9
				3352.35	26803.5	-18841.3	2290.6	-38712.9
				3351.54	26910.7	-18139.2	2007.29	-38992.1
				3350.73	26759.8	-18498.7	1720.01	-38949.1
				3349.92	26284.9	-18479.8	1378.05	-38814.2
				3349.12	26825.3	-18230.1	1267.33	-38985.9
				3348.31	26643.1	-18598.5	1505.46	-38930.2
				3347.5	26667.2	-19040.9	1512.52	-39015
				3346.69	26653.8	-18487	1345.67	-38908.3
				3345.88	26593.6	-18625	1760.94	-38952.3
				3345.07	26763.1	-18624.2	2324.55	-39031.9
				3344.27	26510.7	-18826.6	2116.65	-38792.5
				3343.46	26816	-17738.6	1610.93	-38864.5
				3342.65	26507.4	-18696.6	1557.57	-39053.8
				3341.84	26667.5	-18622.2	1760.46	-38967.6
				3341.03	26775.8	-18474.4	1969.98	-38991.1
				3340.22	26481.3	-18584.3	2363.48	-38869.2
				3339.41	26739.6	-18399.6	2668.95	-38941.2
				3338.6	26609.2	-18693.8	2385.04	-39041.2
				3337.79	26361.7	-18757.8	2042.28	-39082.5
				3336.98	26605.8	-19061.2	2103.43	-38996.3
				3336.17	26400.6	-18085	1924.92	-38961.2
				3335.36	26518.3	-17670.4	1380.03	-39122.2
				3334.55	26284.9	-18341.8	1301.43	-39018.3
				3333.74	26443.7	-18884.1	1895.59	-38911.8
				3332.93	26485.4	-18653.4	2372.46	-39184.9
				3332.12	26695.3	-18230.1	2408.32	-38862.1
				3331.31	26522	-18229.7	2263.17	-38893.2
				3330.5	26292.5	-18826.8	1760.1	-38858.1
				3329.69	26694	-18789.4	1206.34	-38800.2
				3328.88	26516	-18540.9	1525.57	-39078
				3328.06	26767.8	-18356.4	2450.27	-38768.2
				3327.25	26758	-17685.3	3083.44	-39046
				3326.44	26710.8	-18575.9	3208.17	-38983
				3325.63	26869.2	-18952.1	2874.07	-39087.8
				3324.82	26284.9	-18951.6	2439.08	-38984.1
				3324.01	26609.6	-18427.6	2222.28	-38933.9
				3323.19	26621.1	-18950.4	2170.25	-39099.7
				3322.38	26394.7	-18426.6	2333.54	-38909.6
				3321.57	26691.1	-18582.2	2468.93	-38976.3
				3320.76	26539.4	-18279	2067.54	-38796.4
				3319.94	26564.9	-19076.5	1331.34	-38901.2
				3319.13	26595.2	-18168.1	1058.88	-38919.6
				3318.32	26653.5	-18745.6	1291.26	-38739.8
				3317.51	27028.8	-18589.2	1457.21	-39083.1
				3316.69	26606.8	-18533.5	1648.22	-39086.3
				3315.88	26707	-18661.3	2221.47	-39051.3
				3315.07	26667.3	-18349.2	2903.48	-38904.7
				3314.25	26282.7	-18751.9	3103.55	-39186.8
				3313.44	26429.5	-18495	3065.92	-38968.3
				3312.62	26422.4	-18128	3387.77	-38912.2
				3311.81	26284.9	-18402.6	3689.88	-38866.3
				3311	26718	-18676.8	3676.16	-39147.4
				3310.18	26433.7	-18511.4	3485.97	-38926.4
				3309.37	26564	-19188.5	3126.16	-38885.6
				3308.55	26498.7	-18235.8	3002.27	-38809.3
				3307.74	26433.3	-17567.4	3103.9	-38940.7
				3306.92	26391.4	-18729.3	2898.06	-38892.3
				3306.11	26591.2	-18618.8	2562.46	-38805.8
				3305.29	26651.6	-17895.8	2581.93	-39170.3
				3304.48	26744.4	-18810	2908.63	-38830.6
				3303.66	26618.7	-19230.3	3004.8	-39121.5
				3302.85	26590.7	-18287.8	2660.18	-39017.4
				3302.03	26506.9	-18717	2371.17	-38918.4
				3301.22	26697.2	-18844.5	2644.65	-38672.6
				3300.4	26571.5	-18332.3	3338.82	-39092.3
				3299.59	26659.6	-18468.7	3706.14	-38639.2
				3298.77	26436.6	-18084.8	3354.95	-38783.1
				3297.95	26854.4	-18979.5	2815.98	-39063.6
				3297.14	26779.9	-18942.4	2706.98	-38987.4
				3296.32	26635.7	-18485.3	2840.04	-39075.6
				3295.5	26477.8	-18740.4	2802.56	-38706.3
				3294.69	26797.9	-18694.3	2603.8	-38925.9
				3293.87	27094.7	-18374.5	2164.49	-38822
				3293.05	26829.9	-18675.2	1618.13	-39059.3
				3292.24	26681.2	-18063.5	1539.64	-38826.6
				3291.42	26871.2	-18583	1944.75	-38919.8
				3290.6	26741.1	-18126.3	2279.85	-38798.3
				3289.78	26504.4	-18281.2	2425.99	-39005.2
				3288.97	26810.3	-18545	2698.8	-38893.8
				3288.15	26777.7	-18453.5	2741.8	-38893.5
				3287.33	27041.5	-18662.7	2215.84	-38822.7
				3286.51	26591.8	-18525.3	2056.69	-38792.2
				3285.7	26647.2	-18579.8	2461.27	-38834.8
				3284.88	26698	-18788.9	2443.66	-38937.9
				3284.06	26920.2	-18032.2	2272.89	-38907.5
				3283.24	26702.2	-18068.4	2561.14	-38733.2
				3282.42	26729.7	-18350.3	2812.39	-38765.8
				3281.6	26947.2	-18613.7	2895.99	-39121.1
				3280.78	26585.8	-18185.3	3054.72	-38858.7
				3279.96	26645.7	-18212.3	2926.23	-38873.6
				3279.15	26603.9	-18466.8	2646.14	-38833
				3278.33	26807.3	-18475.6	2712.6	-38875.6
				3277.51	26964.4	-17965.5	2693.53	-38910.7
				3276.69	26894.8	-18392.6	2316.02	-38948.2
				3275.87	26982.4	-18410.6	2249.3	-39036.1
				3275.05	26834.2	-18282.8	2810.82	-38864.7
				3274.23	26898.6	-18146.1	3219.77	-38859.5
				3273.41	26625.7	-18845.5	2817.69	-38869.4
				3272.59	27036.8	-18917.7	2335.1	-38871.7
				3271.77	26916.4	-19017.2	2594.78	-38796
				3270.95	26500.3	-18707.7	3084.73	-38712.8
				3270.13	26818.8	-18525.7	3083.83	-38886.2
				3269.31	26874	-17635	2822.42	-38772.8
				3268.48	26799.8	-18615.6	2880.65	-38961.3
				3267.66	26942.7	-18333.6	3119.24	-39041.5
				3266.84	26979.4	-18306	2939.8	-39126.7
				3266.02	26942.2	-18260.2	2534.12	-38759.6
				3265.2	26618.8	-17996.7	2460.93	-38799.7
				3264.38	27116.9	-18785.6	2381.24	-38754.2
				3263.56	26812.1	-19347.8	2091.24	-38965.1
				3262.73	27047.2	-18174.4	2317.53	-38764.1
				3261.91	27069.9	-18743.1	2984.02	-38799.1
				3261.09	26645.4	-18513.5	3252.42	-39075
				3260.27	26659	-18311.1	3171.33	-38853.9
				3259.45	26866.2	-18408.1	3010.29	-39092.2
				3258.62	26801.4	-19112.2	2685.2	-38848.6
				3257.8	26284.9	-18293.3	2386.29	-39051.7
				3256.98	26782.8	-18190.8	2316.99	-38993.8
				3256.16	26962.5	-18586.9	2372.49	-38880.8
				3255.33	26902.2	-18303	2355.92	-38828
				3254.51	26754.9	-18291.1	2508.45	-39088.6
				3253.69	26658.2	-18614.1	3216.75	-39083.4
				3252.86	26602.5	-18403	3890.81	-38897.8
				3252.04	26602.6	-17793.8	3824.21	-38860
				3251.22	26284.9	-18641.7	3348.65	-38897.5
				3250.39	26461.7	-19127.4	2873.29	-38859.8
				3249.57	26523.4	-18111.2	2492.39	-38872.1
				3248.74	26391.7	-18732.4	2529.22	-38749.3
				3247.92	26485.6	-18331.7	3049.38	-38992.1
				3247.09	26432.1	-19260.2	3578.59	-38987
				3246.27	26401.9	-18126.8	3763.38	-38899.2
				3245.45	26449.7	-18304.9	3505.7	-38971.7
				3244.62	26368.8	-18265.8	2937.79	-38756.3
				3243.8	26563.7	-17883.6	2507.37	-38961.4
				3242.97	26684.7	-18603.8	2446.02	-38898.8
				3242.15	26530.4	-17986.2	2547.07	-38896.1
				3241.32	26798.6	-18841.8	2841.66	-38856
				3240.5	26230.7	-18242.7	3374.3	-38860.8
				3239.67	26572.3	-18032.2	3466.08	-38833.3
				3238.84	26463.7	-18110.6	2890.83	-38948.2
				3238.02	26447.3	-18396.6	2407.18	-38735.6
				3237.19	26439.7	-18276.5	2318.42	-38938
				3236.37	26684.8	-18291.7	2296.41	-38815.5
				3235.54	26383.6	-17945.8	2240.36	-38835.4
				3234.71	26151.3	-18719	2308.44	-38700.4
				3233.89	26345.8	-18490.4	2428.84	-38705.3
				3233.06	26934.5	-18704.2	2606.6	-39019.9
				3232.23	26628.8	-17790.2	2917.47	-38920
				3231.41	26763.5	-18553.9	2800.21	-38897.4
				3230.58	26572.7	-18713.2	2211.59	-39097
				3229.75	26326.8	-18025.5	2044.57	-38977.1
				3228.93	26658.5	-18968.8	2557.6	-38740
				3228.1	26504.3	-18479.4	3336.57	-38754.9
				3227.27	26739.5	-18728.7	4000.55	-38902
				3226.44	26832.7	-18824.7	4390.47	-38832.2
				3225.62	26706.1	-18326.5	4486.93	-38665
				3224.79	26698.6	-18107.6	4169.87	-38769.7
				3223.96	26407.2	-18789	3534.64	-38729.8
				3223.13	26665	-18291	3028.57	-38712.4
				3222.3	26437.8	-18494.9	2995.79	-38622.6
				3221.47	26622.3	-17412.1	3324.17	-38834.3
				3220.65	26939.8	-17778.4	3437.62	-38739.6
				3219.82	26406.1	-18495.3	2913.93	-38714.7
				3218.99	26494.5	-17916.7	2045.12	-38535.4
				3218.16	26624.1	-18426.6	1512.49	-38742.1
				3217.33	26397	-18037.2	1779.38	-38906.4
				3216.5	26691.2	-18501.8	2608.57	-38767
				3215.67	26432.1	-18768.4	3198.16	-38722.2
				3214.84	26479.3	-18298.1	3242.3	-38647.6
				3214.01	26599.6	-18457	3222.68	-38441
				3213.18	26377.3	-18229.5	3507.48	-38719.7
				3212.35	26493.1	-19008.4	4070.46	-38933.6
				3211.52	26444.3	-18170.1	4687.86	-38582.9
				3210.69	26838.5	-18616.2	4808.44	-38677.5
				3209.86	26461.1	-18415.8	4187.84	-38829.1
				3209.03	26229.7	-18170.4	3642.59	-38712.3
				3208.2	26317.9	-17710	3708.46	-38689.9
				3207.37	26666.2	-18335.3	3677.04	-38578.2
				3206.54	26412.3	-18520.8	3345.38	-38916
				3205.71	26550.6	-18473	3430.77	-38739.7
				3204.88	26442.6	-18174.2	3590.43	-38729.8
				3204.05	26430.3	-18243.1	3003.27	-38692.5
				3203.21	26504.7	-18536.2	2539.15	-38772.1
				3202.38	26259.8	-18927.7	3255.39	-38692.7
				3201.55	26384.4	-18458.6	4310.59	-38648.1
				3200.72	26087.8	-17900	4432.42	-38600.9
				3199.89	26423	-17664.2	3544.49	-38638.2
				3199.06	26762.6	-17787	2314.21	-38635.7
				3198.22	26141.2	-17927.4	1377.36	-38623.5
				3197.39	26539.9	-18273.9	1137.15	-38536.8
				3196.56	26592.5	-18503.8	1695.77	-38390.5
				3195.73	26467.6	-18098.2	2572.1	-38779.8
				3194.89	26269.8	-18614.3	2978.99	-38683.2
				3194.06	26299.7	-18190.9	2788.3	-38680.8
				3193.23	26575.3	-18590.8	2390.17	-38579.3
				3192.39	26259.2	-18534	2080.11	-38809.8
				3191.56	26566.7	-18092.7	2239.12	-38606.7
				3190.73	26569.2	-18635.7	3007.04	-38710.8
				3189.89	26512.7	-17720.4	3756.69	-38658.9
				3189.06	26192.2	-18656.5	3738.27	-38683.7
				3188.23	26467.7	-18394.3	3234.1	-38735.8
				3187.39	26729.2	-18391.6	3294.21	-38622
				3186.56	26431.8	-18978.5	4002.98	-38567.7
				3185.72	26193.5	-18233.8	4248.41	-38612.3
				3184.89	26491.3	-18543.6	3556.87	-38503.6
				3184.06	26557.5	-18085.2	2787.67	-38496.2
				3183.22	26410.1	-17903.5	2803.9	-38822.8
				3182.39	26571.5	-18463.6	3214.87	-38630.1
				3181.55	26265.3	-17960.4	3036.12	-38778.5
				3180.72	26245.3	-17779.1	2536.52	-38912.1
				3179.88	26492.9	-18597.6	2706.49	-38571.1
				3179.05	26745	-18835.5	3242.46	-38625.5
				3178.21	26774.8	-18359.8	3393.14	-38623.2
				3177.37	26763.6	-18740.6	3161.3	-38704.9
				3176.54	26326	-18336.2	2832.71	-38682.7
				3175.7	26482.8	-17958.6	3006.47	-38633.5
				3174.87	26494.4	-18428.5	3599.98	-38724.9
				3174.03	26302	-18158	3483.22	-38754.7
				3173.19	26717.1	-17388.5	2635.67	-38831.4
				3172.36	26384.2	-18009.7	2252.99	-38782.1
				3171.52	26305.2	-17730.5	2594.52	-38703.3
				3170.69	26597.7	-17683.4	2752.84	-38572.6
				3169.85	26319.4	-18134.8	2477.42	-38710.9
				3169.01	26340	-18310	2496.08	-38619.8
				3168.17	26455.8	-17950.9	2919.93	-38962.8
				3167.34	26435.5	-18233	3155.51	-38733.5
				3166.5	26447.2	-18283.6	3019.5	-38832.2
				3165.66	26852.6	-17942.4	2750.59	-38748.6
				3164.82	26533.7	-18028.8	2418.59	-38810.4
				3163.99	26269.2	-18301.7	2080.4	-38598.6
				3163.15	26407.6	-18459	2117.24	-38840.2
				3162.31	26627.2	-18011.4	2443.95	-38882.2
				3161.47	26693.1	-18257.6	2556.66	-38830.6
				3160.63	26451.3	-18699.2	2671.84	-38695.4
				3159.8	26612	-17976	3027.91	-38656.1
				3158.96	26723.1	-18773.3	3193.32	-38794.1
				3158.12	26463.3	-18823.9	2942.78	-38373.5
				3157.28	26768.7	-18669.7	2539.09	-38742.7
				3156.44	26595	-18311.5	2229.49	-38701.1
				3155.6	26326.5	-18361.8	1959.96	-38880.8
				3154.76	26527.7	-18643.2	1784.4	-38696.6
				3153.92	26367.7	-18595.7	2056.42	-38667.2
				3153.08	26307	-18255.4	2613.96	-38822.3
				3152.24	26444.9	-18216.8	2688.04	-39105.2
				3151.41	26515.2	-18489.4	2134.68	-38756.2
				3150.57	26689.1	-18273.4	1654.48	-38640.9
				3149.73	26939.9	-17995.4	1676.83	-38763.9
				3148.89	26834	-18108.1	1866.36	-38712.6
				3148.04	26480.1	-18610.7	1912.04	-38784
				3147.2	26433	-18199.7	2110.5	-38963.5
				3146.36	26674.6	-17780	2364.22	-38742.7
				3145.52	26253.1	-18894.6	2258.27	-38738
				3144.68	26801.3	-18359.6	2184.27	-38819.2
				3143.84	26623.4	-17931.3	2477.41	-38966.7
				3143	26977.4	-18229.7	2837.17	-38630.6
				3142.16	26646.3	-18528.1	3028.71	-38854.1
				3141.32	26405.5	-18613.9	3049.59	-39129
				3140.48	26444.1	-18389.3	3056.34	-38763.8
				3139.63	26870.1	-18182.8	3107.96	-38859.6
				3138.79	26471.7	-18791.1	3166.04	-39024.1
				3137.95	26420.2	-18070.8	3463.84	-38855.1
				3137.11	26962.9	-18793.9	3857.74	-38879.8
				3136.27	26659.3	-19083.1	3688.82	-38892.3
				3135.42	26499.8	-18911.8	3078.98	-38733.2
				3134.58	26722.8	-18209.7	2773.07	-38892.7
				3133.74	27031.2	-18959	2918.22	-38655.3
				3132.9	26709.7	-18735	3127.3	-38618.8
				3132.05	26284.9	-18210	3217.09	-38886
				3131.21	26686.1	-19047.3	3277.55	-38991.5
				3130.37	26615	-18027.3	3106.39	-38871.7
				3129.52	26638.2	-18793.6	2526.74	-38862.2
				3128.68	26782.9	-17995.2	2069.92	-39041.1
				3127.84	26770.2	-18549.2	2191.75	-38713.4
				3126.99	26730.4	-18501.9	2503.13	-39068.4
				3126.15	26286.5	-18667.1	2472.9	-38921.8
				3125.31	26556.9	-19149.8	2139.43	-38931.8
				3124.46	26499.2	-18051.6	1798.21	-39149.7
				3123.62	26863.8	-18225.4	1632.3	-38993.4
				3122.77	26689.4	-18355	1752.76	-38866.6
				3121.93	26573.4	-18087.1	2204.27	-39042.7
				3121.08	26780.7	-18375.6	2699.15	-38942.8
				3120.24	26880.2	-18213.9	2744.21	-38940.6
				3119.39	26486.1	-18669.7	2576.99	-38921.3
				3118.55	26706.8	-18640.4	2745.76	-38904.4
				3117.7	26492.2	-18884.2	2982.24	-39024.4
				3116.86	26587.2	-18484.6	2817.79	-39073.4
				3116.01	26480.2	-18296.2	2309.83	-38976
				3115.17	26530.5	-18513.8	2020.09	-38929.9
				3114.32	26818.1	-18643.1	2401.7	-38874
				3113.48	26702.3	-18490.4	2948.14	-39013.3
				3112.63	26492.4	-18522.7	2833.56	-39186.8
				3111.78	26542.4	-18255.4	2158.76	-38943.8
				3110.94	26417.8	-18772.4	1757.03	-38720.3
				3110.09	26472.2	-18707.8	1973.96	-38721.2
				3109.24	26284.9	-18757.5	2310.84	-39117.2
				3108.4	26381.2	-17794.8	2425.88	-39069.3
				3107.55	26616.4	-17589.5	2461.82	-39050.7
				3106.7	26381.3	-18502.2	2412.27	-39017.4
				3105.86	26370.1	-18719.2	2298.86	-39067.1
				3105.01	26462	-18971.6	2191.77	-38968
				3104.16	26674.4	-18554.9	1868.27	-38959.2
				3103.32	26770.7	-18138.5	1519.38	-38991.8
				3102.47	26383.7	-18338.2	1543.61	-38968.3
				3101.62	26721.4	-18898	1741.08	-38786.7
				3100.77	26567	-18279.4	2108.95	-39069.9
				3099.92	26542.4	-18531.5	2705.98	-39051.3
				3099.08	26656.4	-18546.1	3021.84	-39006
				3098.23	26645.2	-18630.9	3080.28	-38899.8
				3097.38	26544.6	-18303	3284.89	-38951.8
				3096.53	26627.2	-18212.2	3367.34	-38887.1
				3095.68	26468.8	-18349.9	2951.16	-38980.4
				3094.83	26734.4	-18540.3	2316.27	-39017.7
				3093.98	26732.1	-18809.4	2135.43	-39050.2
				3093.13	26497.6	-18455.3	2607.01	-39065.8
				3092.29	26718.6	-18680.7	3156.17	-38916
				3091.44	26462	-18765.5	3225.89	-38836.7
				3090.59	26513.2	-18595.7	3070.39	-38900.7
				3089.74	26569	-18873.5	3379.9	-38874.9
				3088.89	26990.5	-19414.2	4071.86	-38892.9
				3088.04	26412.8	-18279.7	4270.95	-38731.1
				3087.19	26584.4	-18197.9	3890.74	-38707.8
				3086.34	26466.2	-18168.8	3541.08	-38733
				3085.49	26695.8	-18840.8	3162.42	-39042.2
				3084.64	26542	-18198	2833.28	-38669.3
				3083.79	26463.9	-18616	2933.08	-38658.2
				3082.93	26729	-18586.5	3032.95	-38768.3
				3082.08	26646.5	-18276.8	2923.49	-38655.2
				3081.23	26323.5	-18308.9	3047.39	-38893.9
				3080.38	26454.8	-19540.9	3456.64	-38640.2
				3079.53	26719.7	-18320.8	3798.59	-38704.2
				3078.68	26485.8	-18782	3646.09	-38688.2
				3077.83	26594.8	-18034.9	3035.96	-38575.2
				3076.98	26552.5	-18924.8	2699.58	-38634.4
				3076.12	26407.8	-18633	3280.66	-38480.3
				3075.27	26347.7	-18875	4326.8	-38471.5
				3074.42	26572.4	-18005.9	4516.31	-38823.8
				3073.57	26605.6	-18580.4	3726.37	-38451.8
				3072.71	26616.6	-18069.9	3235.34	-38915.2
				3071.86	26663.2	-18792.9	3467.75	-38615.9
				3071.01	26598.6	-17985.5	3723.06	-38561.2
				3070.16	26765.2	-18769.4	3621.28	-38678.4
				3069.3	26731.8	-18644.2	3391.53	-38604.3
				3068.45	26542.9	-18501.2	3148	-38752.9
				3067.6	26513.9	-18358.6	2924.78	-38599
				3066.74	26826.9	-17761.6	3001.28	-38539.5
				3065.89	26620.2	-17985.7	3315.66	-38634.8
				3065.04	26284.9	-18830.1	3260.83	-38705.9
				3064.18	26703.4	-18643.8	2616.77	-38784.2
				3063.33	26771.1	-18370.2	2233.12	-38780.3
				3062.47	26354.8	-18550.4	2653.34	-38619.4
				3061.62	26968.5	-18154.8	3197.52	-38504.3
				3060.77	26641.1	-18553.4	3492.6	-38703.5
				3059.91	26779.6	-17895.9	3600.54	-38540.1
				3059.06	26780.7	-18460.3	3405.33	-38809.2
				3058.2	27083.3	-18021.1	3148.13	-38452.8
				3057.35	26742.8	-18585.2	3050.19	-38685.5
				3056.49	26832.5	-18303.2	2991.42	-38674.4
				3055.64	26580.9	-18003.9	2985.72	-38745.4
				3054.78	26839	-17826.6	3193.2	-38599.2
				3053.93	26667.2	-18486	3471.34	-38781.1
				3053.07	26535.2	-18334.9	3403.71	-38748.2
				3052.21	26500.9	-18157.9	3111.5	-38565.9
				3051.36	26727.8	-18006.9	3133.44	-38429.4
				3050.5	26467.5	-18247.9	3272.73	-38693.3
				3049.65	27070.7	-18584.4	3032.52	-38323
				3048.79	26527.2	-17859	2678.72	-38403.5
				3047.93	27139	-17925.6	2545.56	-38541.9
				3047.08	26794.8	-18297	2455.33	-38579.1
				3046.22	26658.6	-17815.5	2198.64	-38478.8
				3045.36	26721.5	-19004.8	1955.87	-38540.1
				3044.51	26877.4	-17748.9	2127.74	-38350.8
				3043.65	26670.5	-17972.3	2498.69	-38462.6
				3042.79	26636.1	-18578.1	2608.84	-38372.1
				3041.93	26933.4	-18957.7	2662.11	-38226.3
				3041.08	26620.4	-17989.7	2736.91	-38518.6
				3040.22	26957.3	-17673.9	2675.75	-38295.8
				3039.36	26525.1	-18131.8	2692.62	-38450.8
				3038.5	27184.5	-18389.5	2694.39	-38307.4
				3037.65	26783.5	-17639.3	2279.67	-38152.1
				3036.79	26744.6	-17766.8	1595.76	-38420.1
				3035.93	27045.9	-18232.9	1519.38	-38175.9
				3035.07	26649.5	-18177.9	2449.98	-38280.3
				3034.21	26946.2	-18070.9	3281.24	-38127.5
				3033.35	26916.2	-17625.2	3212.12	-38253.6
				3032.49	26948	-17752.6	2842.38	-38122.4
				3031.64	26679.8	-18183.6	2647.39	-38104.2
				3030.78	26804.3	-17469.2	2618.32	-37932.4
				3029.92	27043.4	-17718	2620.77	-38161.7
				3029.06	27132.5	-17316.1	2250.36	-38081.1
				3028.2	27089.4	-17920.6	1847.25	-38168.5
				3027.34	27253.2	-17822.3	2309.29	-37994.4
				3026.48	26949.9	-17446.7	3112.89	-37779.5
				3025.62	27365.2	-17461.1	3149.29	-37706.1
				3024.76	27485	-17527.7	2699.7	-37868.1
				3023.9	27032	-17750.2	2632.85	-37785.2
				3023.04	27019.7	-17314.3	3172.14	-37920.6
				3022.18	26597.6	-17276.8	3814.4	-37717.9
				3021.32	27303.3	-17594.5	3880.83	-37980.4
				3020.46	27092.6	-17617.5	3336.36	-37511.5
				3019.59	27397.3	-17433	2845.73	-37805.2
				3018.73	27151.7	-17672.5	2804.1	-37518.7
				3017.87	27346.2	-17288.8	2762.6	-37421.6
				3017.01	27474.5	-17294.8	2544.26	-37516.2
				3016.15	27765.7	-17516.8	2634.19	-37519.8
				3015.29	27467.3	-16649.1	3047.52	-37432.4
				3014.43	27366.9	-17001.1	3497.15	-37222.8
				3013.56	27732.7	-17880.5	3900.24	-37329.4
				3012.7	27469.6	-16805.2	4055.23	-37301.8
				3011.84	28138.6	-16335.7	3969.6	-37058.8
				3010.98	27730.5	-17145.7	4125.43	-37036.2
				3010.11	27639	-16503.3	4763.19	-36661.7
				3009.25	27696.7	-16440.2	5308.41	-36856.8
				3008.39	27934.7	-16273.3	5092.79	-36745.7
				3007.53	27707.1	-16435	4436.73	-36756.6
				3006.66	28023.9	-16147.3	4149.71	-36748.3
				3005.8	28147.6	-16248.1	4396.69	-36488.9
				3004.94	27674	-15770.8	4746.16	-36387.5
				3004.07	28096.1	-16165.3	4884.3	-36298
				3003.21	28017.8	-15549.9	4899.93	-36134.5
				3002.34	28492.3	-15486.7	4964.38	-36057
				3001.48	28207.8	-15225.6	5076.29	-35950.9
				3000.62	28633.8	-15318.1	5169.35	-35988.2
				2999.75	28353.7	-14866.9	5074.96	-35378.2
				2998.89	28617.5	-15459.5	4936.81	-35226.9
				2998.02	28924.9	-14534.5	5403.04	-35116.2
				2997.16	28877.1	-14816.7	6361.19	-35048.6
				2996.29	28702.3	-14357.2	6873.53	-34651.5
				2995.43	29307.6	-14286	6612.99	-34467
				2994.56	29264.3	-14033.8	6168.99	-34418.6
				2993.7	29505.7	-13592.2	6229.04	-33885.9
				2992.83	29357.2	-13701.9	6853.07	-33675.4
				2991.97	29970.8	-13251.7	7780.13	-33584.2
				2991.1	29839.7	-13129.2	8774.34	-33106.7
				2990.24	30177.2	-12860	9513.72	-32860.7
				2989.37	30549.5	-11962.4	9879.99	-32366.8
				2988.51	30991.8	-11719.8	10117.7	-31746.7
				2987.64	31215.2	-11347.6	10578.5	-31465.3
				2986.77	31797.3	-9934.44	11326.9	-30917.1
				2985.91	31981	-9313.37	12164.9	-30369.1
				2985.04	32610.8	-9354.83	12836.9	-29654.5
				2984.17	33026.2	-8536.27	13282.1	-29064
				2983.31	33887.5	-7141.67	14025.9	-28192.7
				2982.44	34722.3	-6908.18	15355.9	-27450.2
				2981.57	35954.6	-5462.8	16806.3	-26769.9
				2980.7	36495.9	-4292.95	17943.7	-25325.9
				2979.84	38094.6	-2865.53	18508.4	-24574.8
				2978.97	39133.5	-2229.18	18919.7	-23414.7
				2978.1	40058.6	-776.63	20051.1	-22090.8
				2977.23	42079.7	700.95	21490.7	-20565.3
				2976.37	43261.5	1508.09	22615.3	-19330.3
				2975.5	45316.4	2847.62	24003	-17986.4
				2974.63	46741.8	4229.49	25789.5	-16053.3
				2973.76	48463.7	6975.94	27428.7	-14116.2
				2972.89	49840.2	8039.31	28864.7	-12650.1
				2972.02	51962.4	9539.87	30356.2	-11284.4
				2971.16	53307.4	11176.9	31822.5	-8890.5
				2970.29	54481.7	12608	32659.8	-6974.68
				2969.42	56209.7	13523.8	32797.3	-4852.95
				2968.55	57221.8	15056.8	33004.2	-3033.47
				2967.68	57849.9	14977.2	33557.5	-1454.33
				2966.81	59031.5	16355.2	34257.2	91.04
				2965.94	60504.8	17638.3	35001.3	1813.92
				2965.07	60717.9	16255.5	35645.8	2712.87
				2964.2	60830.7	16210.2	36045.6	3341.01
				2963.33	61030.8	17175.8	36027.3	4267.85
				2962.46	60586	17095.8	35439.6	4335.74
				2961.59	59257.1	15191.5	34520.8	3931.8
				2960.72	59060.9	15488.8	34160.2	3802.96
				2959.85	59104.3	15640.5	34633.2	3174.06
				2958.98	60197	14456.4	34850.8	2317.7
				2958.11	61080.2	14420	34434.8	1812.46
				2957.24	61140.6	13852.8	34042.2	1416.28
				2956.36	62106	12661.2	33751.4	430.4
				2955.49	62075	11170.5	33330.8	-27.03
				2954.62	60290.8	10150.6	32627.9	-976.85
				2953.75	58776.9	9635.85	31526.5	-2549.17
				2952.88	56333	7248.42	30222.1	-3486.43
				2952.01	53363.7	5956	28810.3	-5680.42
				2951.13	51269	5544.82	27329.6	-7376.65
				2950.26	48879.6	4125.06	26269	-10052
				2949.39	46999.3	3158.57	25850	-11257.2
				2948.52	45271.8	2662.63	25525.2	-13001.4
				2947.64	43696.8	2158.13	24959.1	-15095.1
				2946.77	42309.2	1884.36	24641.7	-16301.2
				2945.9	41851.3	2046.27	25047.9	-17535.4
				2945.03	41163.6	2028.95	25822.6	-18665.2
				2944.15	41062	2404.15	26276.9	-18537
				2943.28	41381.5	2762.28	26376.2	-19127.5
				2942.41	41366.9	3436.21	26683	-18940.2
				2941.53	41369.5	4758.5	27406.2	-18823.9
				2940.66	42113.9	5423.18	28253.9	-18147.8
				2939.78	43396.2	7273.59	29180.3	-18095.4
				2938.91	44868.8	7826.75	30344.9	-16645.2
				2938.04	45538.6	10187.9	31501.7	-16611.9
				2937.16	46620.2	10245.8	32426.1	-15398.4
				2936.29	48187	11182.2	33202.1	-14742.3
				2935.41	49896.3	12083.7	33751.8	-13397.3
				2934.54	51366.6	12703.9	34264.2	-12418.5
				2933.66	53100.8	14414.8	35134.3	-11130.9
				2932.79	54245.2	14097.2	36128.8	-10096.2
				2931.91	55502	14750.9	36802.4	-9250.38
				2931.04	57070	15319	37157.5	-8390.75
				2930.16	57390.6	14686.5	37459.4	-7760.13
				2929.29	58091.9	14624.5	37906.7	-7186.22
				2928.41	58481.3	14911.7	38539.9	-7133.44
				2927.53	58857.7	15003	39165.5	-6849.73
				2926.66	58714.6	14677.1	39532.1	-6754.5
				2925.78	58627.9	15125.6	39344.2	-6539.24
				2924.91	57866.3	15923	38234.9	-7000.06
				2924.03	57706	15427.1	36957	-7415.96
				2923.15	57558.9	14387.1	36834.5	-6861.62
				2922.28	57092	15192.5	37347.6	-7178.54
				2921.4	56940.7	15810.7	37349.8	-7285.92
				2920.52	56607.8	16071.7	37120.5	-7315.51
				2919.65	56370.1	16332.6	37136.3	-7486.29
				2918.77	56556	16151.4	37303.3	-7038.3
				2917.89	56603.7	15537.1	37531.6	-7239.72
				2917.01	57225.7	16588	37721.7	-6991.75
				2916.14	57852	17732	38016.3	-7033.17
				2915.26	59121.5	17219.7	39026.4	-6475.04
				2914.38	60947.5	18507.7	40511.1	-6074.58
				2913.5	62129.7	18827.1	41480.4	-5897.55
				2912.62	64204.9	18654.5	42158.9	-5457.38
				2911.74	66426.2	20476	43209.6	-5210.01
				2910.87	67783.9	20226.7	44456.6	-3839.74
				2909.99	69581.1	21037.8	45388.8	-2634.42
				2909.11	70584.2	21882.7	45788.8	-2610.69
				2908.23	71194.4	22998.9	46354.2	-2246.57
				2907.35	71213.5	24284.2	47369	-1110.1
				2906.47	70185.1	24390.5	48139.2	-687.62
				2905.59	69463	25853.2	48821.9	-47.09
				2904.71	68517	26738.9	49811.1	842.11
				2903.83	68752.2	27955.1	50757.2	1791.91
				2902.95	67289.5	28128.4	51398.7	2441.19
				2902.07	67046.6	29115.2	51841.2	3345.91
				2901.19	66846.7	30668.9	52492	4463.72
				2900.31	67555.7	30875.9	53747.1	5250.55
				2899.43	67622.8	32632.1	55127.2	5929.38
				2898.55	67870.6	33947.5	55577.6	7226.67
				2897.67	69711.2	34966.2	55431.8	8872.78
				2896.79	70526.7	35130	55923.2	10853.4
				2895.91	72525.3	35996	57185.3	11228.6
				2895.03	73658.5	36844.8	58931	12758.5
				2894.15	76447.6	36931.9	60695.9	14098.2
				2893.26	77846.4	36866.7	61527.2	15737.2
				2892.38	80556.3	37816.2	61558.2	15661.8
				2891.5	82319.5	38867.2	61897.5	17700.3
				2890.62	84193.9	38032.6	62948	18282.3
				2889.74	84954.6	39945	64535.6	19114.5
				2888.86	86655.9	38552.4	65863.4	20475.2
				2887.97	87338.6	39408.4	65914.6	20806.1
				2887.09	87827.6	40517.2	65274.3	21260.6
				2886.21	87225.3	40350.2	64896	22120.4
				2885.33	85888.9	40546.2	64234.2	22018.4
				2884.44	84703.2	38344.4	63045.5	21672.8
				2883.56	82560.6	40018.3	62210.3	21910.1
				2882.68	80401.5	38019.5	61581	21203
				2881.79	78114.2	36629.3	60185.6	20353
				2880.91	75982.2	36690.8	58587.5	19197.7
				2880.03	73237.4	36794.7	57870.9	17570.8
				2879.14	70686.4	34840.1	57844.9	16353.1
				2878.26	69894.8	34564.6	57804.3	15682.3
				2877.38	68863.4	33875.8	57065.2	14126.8
				2876.49	68003.7	34629.2	55525.2	11740.7
				2875.61	67277.2	34682.6	54018.5	11400.1
				2874.72	67541.2	32333.8	53321.4	10942.9
				2873.84	69086.4	33651.6	53049.6	10933.8
				2872.95	67931.7	30688.4	51933.6	10131.5
				2872.07	68927.9	28610.9	50038.1	9329.52
				2871.18	68874.3	26500.3	48526.1	8788.96
				2870.3	68525.3	23691.3	46861.1	7835.84
				2869.41	66917.4	21969.6	43788.5	5288.35
				2868.53	64261.1	18724.6	39983.8	2806.9
				2867.64	61310.2	15051.1	36940.9	-491.81
				2866.76	57825.3	13760.8	34886.2	-4120.35
				2865.87	53746.7	10787.9	33306.4	-7640.55
				2864.98	50508	9136.83	32004.8	-10991.9
				2864.1	46637.1	8285.81	30886.4	-14316.5
				2863.21	44598.3	7418.15	29675.8	-16915.7
				2862.33	42098.3	6954.19	28394.9	-19570.1
				2861.44	40796.3	6541.3	27607.4	-20621.8
				2860.55	39853.9	6725.12	27694.3	-22308.8
				2859.67	38834.7	7009.95	28305.9	-23287.6
				2858.78	38512.6	7151.73	28751.9	-23875.2
				2857.89	38049.6	8007.69	29010.3	-24048.4
				2857	38163.5	8855.31	29782	-24568.2
				2856.12	38076.6	9803.06	30968.5	-24457.7
				2855.23	38429.7	9961.23	31829.8	-24016.8
				2854.34	39060.2	11378.7	32473	-23511
				2853.45	39989.2	11738.2	33221.8	-23082.1
				2852.57	40755.9	12659.7	33770.9	-22662.7
				2851.68	42171.1	13169.7	33978.3	-22257.3
				2850.79	43590.1	12924.1	34088.5	-20962.1
				2849.9	45051.4	12066.3	34129.4	-20085.6
				2849.01	46977.1	11628.1	33873.9	-19406.7
				2848.12	48381.7	10258.9	33034.1	-18832.6
				2847.23	50319.1	9393.57	31840	-18314.4
				2846.35	51403	7521.8	30837.9	-17366.9
				2845.46	53774.1	5961.12	29730.7	-16911.7
				2844.57	53770.1	4023.81	28089.8	-16473
				2843.68	54307.4	2313.43	26130.1	-15653.8
				2842.79	53830.3	1718.04	24057	-15881.3
				2841.9	53208.4	-687.16	22036.5	-16025.3
				2841.01	51530.2	-2680.84	20053.1	-16549.6
				2840.12	49371.3	-4053.94	17867.9	-17203.5
				2839.23	46893.6	-5694.84	15798.5	-18743
				2838.34	44118.6	-6841.01	14214.8	-19700.1
				2837.45	42306.8	-8857.66	12716.4	-21375.4
				2836.56	40044.4	-9484.06	11182.1	-23249.5
				2835.67	37906.1	-10679.1	10239.7	-24754.6
				2834.77	36364	-10970.3	10037	-26599.7
				2833.88	34665.2	-12457.6	9811.4	-28275.2
				2832.99	33553.9	-13743.9	8947.47	-29535.5
				2832.1	32770.7	-13465.6	7760.3	-30448.1
				2831.21	32140.6	-13488.4	6952.48	-31510.9
				2830.32	31514.9	-14514.8	6694.62	-32149.7
				2829.43	30702.6	-15014.1	6517.95	-32991.9
				2828.53	30417.4	-15320.8	6127	-33452.2
				2827.64	30106.8	-15878	5755.54	-34159.7
				2826.75	29830.3	-15683.5	5625.12	-34369.7
				2825.86	29460.6	-15764.4	5621.89	-34875.7
				2824.97	29519.9	-15979	5369.53	-34949.1
				2824.07	29371	-16669.5	4898.17	-35193.5
				2823.18	29192.5	-16382.8	4846.37	-35518.8
				2822.29	28572.6	-16263.1	5329.08	-35638.2
				2821.39	28780.5	-16502.6	5642.57	-35933.3
				2820.5	28648.9	-16733.6	5304.52	-35960.2
				2819.61	28232.9	-16964.3	4704.19	-35980.2
				2818.71	28241.5	-16694.5	4470.06	-36041.8
				2817.82	28169.4	-16892.1	4632.29	-36089.4
				2816.93	28152.4	-16931.1	4780.03	-36243.3
				2816.03	28245.7	-16878.1	4683.77	-36570.3
				2815.14	27927.7	-17000.5	4702.09	-36396.2
				2814.24	27834.5	-16772.5	4982.46	-36536.2
				2813.35	28012.6	-17203	4932.15	-36844.5
				2812.46	27402.4	-17325.5	4399.1	-36871.2
				2811.56	27457.5	-17247.4	3977.14	-36768.8
				2810.67	27639.8	-18003	3995.58	-36728.7
				2809.77	27707.7	-17050	4027.31	-36953.7
				2808.88	27631.5	-17713.7	3571.89	-36989.6
				2807.98	27271.6	-17727.2	2946.53	-37004.8
				2807.09	27631.6	-17782.9	2745.62	-37109.8
				2806.19	27326.8	-17962.8	3054.71	-37256.3
				2805.29	27073.1	-17626.8	3501.21	-37089.4
				2804.4	27022.4	-17449.3	3519.83	-37440.9
				2803.5	27073.4	-17870.7	3043.16	-37059.8
				2802.61	27217.4	-18258.9	2664.01	-37666.9
				2801.71	26917.1	-18031.2	2713.88	-37260.5
				2800.81	27145.7	-18086.4	2828.95	-37254.8
				2799.92	27141.5	-18407.8	2703.1	-37433.5
				2799.02	27179.8	-17257.4	2477.26	-37605.1
				2798.12	27044.6	-18060.9	2344.06	-37636.2
				2797.23	26934.8	-18190.8	2611.61	-37727.2
				2796.33	26905.4	-18395.5	3175.29	-37686.9
				2795.43	27167.5	-17935.4	3248.18	-37545.6
				2794.54	27087.4	-19012.4	2863.74	-37707.8
				2793.64	26660.9	-18137.3	2749.86	-37522.8
				2792.74	26399.2	-17627.5	2794.78	-37730.9
				2791.84	26661.2	-19135.9	2565.55	-37725.3
				2790.94	26395.4	-17854.3	2080.4	-37574.7
				2790.05	26678.5	-18407.4	1636.23	-37723.1
				2789.15	26742	-17516.5	1818.18	-37827.7
				2788.25	26771.6	-18749.9	2530.13	-37762.3
				2787.35	26721.2	-18132.8	2679.74	-37616.5
				2786.45	26594.8	-18519.6	2182.88	-37705
				2785.55	26582.2	-18997.5	2157.99	-37784.3
				2784.65	26299.9	-18654.3	2876.54	-37652.4
				2783.76	26468.8	-18452.3	3358.52	-38112.7
				2782.86	26662.8	-18648.4	2926.81	-37925.7
				2781.96	26789.5	-18868.8	2345.01	-37789.1
				2781.06	26519.8	-18451.5	2345.39	-37955.5
				2780.16	26140.8	-18986.8	2312.23	-37920
				2779.26	26680.2	-19066.6	1962.24	-37923.5
				2778.36	26629.8	-18591.4	1795.94	-37887.9
				2777.46	26667.9	-18770.4	1815.76	-37783.7
				2776.56	26495.4	-18254	1937.43	-37867.5
				2775.66	26567	-18578.2	2154.94	-37923.7
				2774.76	26441	-18231	2248.8	-37934
				2773.85	26681	-18786	2304.21	-37754.2
				2772.95	26601.2	-18397.3	2438.81	-37847.1
				2772.05	26454	-18704	2499.16	-37823.1
				2771.15	26374.3	-19300	2322.28	-37680
				2770.25	26555.2	-19499	1984.86	-38022.4
				2769.35	26618.4	-18242.2	1762.46	-38090
				2768.45	26526.1	-18333.7	1518.68	-37775.2
				2767.55	26559.8	-18970.8	1047.47	-37458.3
				2766.64	26677.7	-17863.3	828.8	-37711.3
				2765.74	26824.8	-18326.9	1309.15	-37698.8
				2764.84	26736.6	-19236.2	2103.04	-37592.5
				2763.94	26997.2	-18311.4	2572.47	-37742.5
				2763.03	27308.1	-18468.6	2608.62	-37631.6
				2762.13	27001.4	-17758.7	2527.46	-37674
				2761.23	26816.7	-18263.1	2624.48	-37652.4
				2760.33	27303.7	-18651.6	2884.13	-37274.2
				2759.42	27140	-18255.6	2944.16	-37510.9
				2758.52	27056	-17785.8	2474.73	-37553.3
				2757.62	26791.8	-18355.8	1701.89	-37106.7
				2756.71	27324.6	-17415.6	1247.02	-37270.3
				2755.81	26968	-17597.7	1360.76	-37346.9
				2754.91	27442	-18258	1989.18	-37240.9
				2754	26984.8	-17722.5	2825.45	-37233.1
				2753.1	27743.7	-17689.9	3016.92	-37337.1
				2752.19	27186	-18086.2	2575.32	-37217.4
				2751.29	27370.4	-17971.3	2515.64	-37125.1
				2750.38	27110.5	-17485.5	2843.99	-36850.4
				2749.48	27303.2	-17650.9	3044.57	-37171.2
				2748.57	27428.7	-17222.7	3169.87	-36951.2
				2747.67	27445.5	-17445.9	3292.75	-37132.8
				2746.76	27407.7	-17792.2	3527.68	-36912.9
				2745.86	27290.4	-16961.2	3837.72	-36866.4
				2744.95	27612.7	-17208.8	3854.47	-36765.2
				2744.05	27474.4	-17209.3	3593.4	-36641.2
				2743.14	27830	-16609	3381.16	-36697.3
				2742.24	27700.1	-16840.3	3361.98	-36596.2
				2741.33	28093.3	-17688.1	3296.43	-36221.8
				2740.42	28001	-16652.2	2880.68	-36091.1
				2739.52	28272.7	-17039.4	2513.71	-36140.4
				2738.61	28402.2	-16891.8	2730.35	-36144.2
				2737.7	28322.4	-16062	3254.25	-35754.1
				2736.8	28460	-15742.2	3491.18	-35689.7
				2735.89	28447.3	-16523.8	3401.89	-35641.2
				2734.98	28451.1	-16072.4	3500.49	-35588.1
				2734.08	28689.1	-16073.1	3971.44	-35432.7
				2733.17	28588.4	-15679.5	4337.75	-35063.6
				2732.26	29114.5	-15729.7	4407.8	-35231.3
				2731.35	29301.9	-15114.2	4732.21	-34607.6
				2730.45	29447.7	-15000.2	5507.21	-34707.1
				2729.54	30090.2	-15042.2	6009.71	-34476.9
				2728.63	30085.5	-16011.8	5890.28	-34496.9
				2727.72	30360.3	-15790.8	5743.45	-34178.2
				2726.81	30347.1	-15274.4	5847.48	-34434.5
				2725.91	30855.6	-15677.4	5768.59	-34245.4
				2725	30592	-15382.8	5386.73	-34217.7
				2724.09	31146.1	-15990.6	5036.93	-34192.3
				2723.18	30653.2	-16056.8	4700.25	-34505.2
				2722.27	30414.8	-15450.9	4248.48	-34702.2
				2721.36	30059.9	-16296.1	3947.67	-34728.9
				2720.45	29517.3	-15968.7	4062.49	-34989.3
				2719.54	29495.9	-16289	4516.73	-34975.2
				2718.63	29470.5	-16945.4	4765.53	-35605.3
				2717.72	28969.9	-16421.5	4435.25	-35452.6
				2716.81	28777.8	-16602.2	3755.13	-35472.4
				2715.9	28448.5	-17151.6	3058.67	-35700.8
				2714.99	28539.6	-16423.4	2796.29	-35672.9
				2714.08	28181.2	-16497.7	3110.21	-35815
				2713.17	28197.6	-16915.8	3577.07	-36231.3
				2712.26	28417.9	-16801.6	3912.24	-36058.3
				2711.35	28255.2	-16032.9	3891.87	-36524.3
				2710.44	28100.9	-17457.2	3328.72	-36215.4
				2709.53	27692.8	-16991.4	2549.99	-36368.7
				2708.61	27929.6	-16991.6	2101.99	-36213.8
				2707.7	27746.3	-17196.8	2113.75	-36385.2
				2706.79	27534	-17377	2404.89	-36481.7
				2705.88	27155.4	-17385.7	2712.53	-36673.3
				2704.97	27367.3	-17361.5	2749.05	-36747.2
				2704.06	26751.9	-17803.2	2883.66	-36481.6
				2703.14	27092.5	-16904.7	3424.16	-36847.3
				2702.23	26880.5	-17460.8	3866.38	-36776.3
				2701.32	27129.7	-17477.6	4104.89	-36929.2
				2700.41	26826.2	-17347.3	3908.2	-36819.8
				2699.49	26979.7	-17143.3	2770.2	-37013.4
				2698.58	26568.4	-17462.4	1633.34	-36919.8
				2697.67	26672.2	-16899.4	1610.57	-37120.1
				2696.75	26501.8	-16964.9	2108.17	-37087.5
				2695.84	26339.9	-17520.5	2144.67	-36996.3
				2694.93	26817	-17235.2	1752.17	-37282.3
				2694.01	26601	-17953.5	1545.68	-37132.3
				2693.1	26883.1	-17790.7	1782.37	-37359.5
				2692.19	26891.1	-16910.1	2099.31	-37125.9
				2691.27	26625.6	-17709.8	2105.9	-36955.7
				2690.36	26277.9	-17620.4	2042.62	-37586.9
				2689.44	26681.9	-17963	2222.78	-37170.6
				2688.53	26762.2	-17319.5	2485.33	-37248.7
				2687.61	26482.2	-17515.3	2758.4	-37243.2
				2686.7	26728.4	-18151.1	2884.86	-37237.8
				2685.78	26556.2	-18200.3	2703.64	-37496.3
				2684.87	26711.2	-17760.7	2603.67	-37148
				2683.95	26750.2	-17931.8	2689.09	-37160.7
				2683.04	26698.2	-17443.4	2480.73	-37547.5
				2682.12	26588.1	-17972.9	1928.34	-37445.1
				2681.21	26771.9	-18005.8	1659.97	-37331.4
				2680.29	26810.9	-18299.1	1984.69	-37348.5
				2679.37	26849.9	-18339.9	2269.35	-37579.7
				2678.46	26649	-17754.3	2094.12	-37686.9
				2677.54	26998.2	-17583.6	1904.85	-37368.3
				2676.62	26578.1	-18153.1	1918.32	-37522.7
				2675.71	26674.8	-17088	2211.91	-37413.7
				2674.79	26651.8	-17681.9	2966.08	-37568.1
				2673.87	26583.3	-18040	3633.07	-37288
				2672.96	26981.9	-17828.9	3768.66	-37505.3
				2672.04	26595.2	-18202.7	3788.93	-37605.7
				2671.12	26353.2	-17877.9	3930.46	-37611.4
				2670.2	26797.1	-17943.1	3960.21	-37248.3
				2669.29	26885.5	-18016.5	3788.49	-37339.6
				2668.37	26697.3	-18487.6	3589.85	-37356.7
				2667.45	27132.7	-18325.3	3463.12	-37142.2
				2666.53	26643.1	-17667.7	3354.13	-37237.9
				2665.61	26917.3	-17464.8	3363.84	-37491
				2664.7	26692	-17441	3463.89	-37290.1
				2663.78	27032.1	-18350.2	3445.38	-37361
				2662.86	26782.3	-17311.4	3432.63	-37391.6
				2661.94	27142.9	-18415	3306.03	-37170.5
				2661.02	26839.4	-17733.8	2862.34	-37329.1
				2660.1	27134.1	-17531.2	2618.43	-37377.6
				2659.18	26859.5	-17628.7	2711.79	-37327.3
				2658.26	27067.3	-18107.2	2674.88	-37404.9
				2657.34	27044.4	-17815.5	2553.19	-37507.2
				2656.42	26918.3	-17734.6	2558.17	-37472.6
				2655.5	27266.2	-17994.3	2702.87	-37296.7
				2654.58	27041.4	-18099.7	3054.1	-37461.7
				2653.66	27232.6	-17832.5	3508.43	-37386.8
				2652.74	26987.2	-18002.7	3720.96	-37511.4
				2651.82	27046.5	-18221.5	3633.23	-37393.9
				2650.9	26945.4	-17930	3772.94	-37532
				2649.98	26811.2	-18051.6	4095.64	-37419
				2649.06	27014.8	-17978.8	3791.24	-37568.2
				2648.14	26880.6	-17631	3046.13	-37663.6
				2647.22	26911.3	-17712	2721.72	-37543.9
				2646.3	26686.8	-17590.9	2773.59	-37576.5
				2645.37	26877.8	-18407.8	2593.81	-37810.8
				2644.45	26657.5	-17518.1	2004	-37525.4
				2643.53	26696.4	-18173.5	1445.93	-37678.9
				2642.61	26685.8	-18407.8	1530.73	-37552.6
				2641.69	26584.8	-18529.1	2140.02	-37867.3
				2640.76	26915.5	-18488.6	2574.96	-37633.5
				2639.84	26633.8	-18658.2	2739.21	-37679.6
				2638.92	26491.8	-18391.8	2800.46	-37685.3
				2638	26674.4	-18286.8	2770.4	-37816.3
				2637.07	26548.9	-18553.2	2774.46	-37645.4
				2636.15	26361.9	-18060.5	2612.42	-37738.4
				2635.23	26216	-18246.5	2162.71	-37920.7
				2634.3	26488.9	-18319	1875.68	-37935.3
				2633.38	26408.6	-18779.1	1996.49	-37731
				2632.46	26509	-17923.4	2003.94	-37844
				2631.53	26199	-18076.8	1587.44	-37867.6
				2630.61	26406.1	-18980.6	1575.02	-37940.3
				2629.68	26321.9	-18447.8	2441.3	-38155.9
				2628.76	26171.9	-18746.2	3112.28	-38056.7
				2627.83	26407.7	-18842.9	2791.66	-37923.9
				2626.91	26503.9	-18972	2283.89	-38034.6
				2625.98	26665.6	-18101	2327.52	-38104.9
				2625.06	26790.5	-18560.5	2564.89	-38014.7
				2624.13	27034.1	-18753.8	2586.59	-37835.2
				2623.21	26724.5	-18519.9	2310.63	-38052.8
				2622.28	26353.5	-18487.5	1983.4	-38136.6
				2621.36	26527.5	-18463.6	2187.75	-38218.1
				2620.43	26577.6	-18704.9	2770.21	-37889.3
				2619.51	26700.9	-18632.4	2787	-38057.8
				2618.58	26697.2	-18012.2	2149.88	-38110.2
				2617.66	26652.6	-18865.6	1687.4	-38127.1
				2616.73	26771.6	-18849.3	1613.37	-37987.8
				2615.8	26375.1	-18245.5	1494.03	-38167.3
				2614.88	26588.2	-18250.3	1341.94	-38101.7
				2613.95	26539.7	-18508.9	1426.55	-38200.9
				2613.02	26891.8	-18622.5	1726.59	-38106.4
				2612.1	26806.4	-18575.2	2083.46	-37945
				2611.17	26692.2	-18222.5	2225.02	-38008.7
				2610.24	26529.2	-18729.7	2259.33	-38063.3
				2609.31	26721.8	-18730.6	2593.86	-38020
				2608.39	26971.3	-18394.1	2882.85	-38019.1
				2607.46	26681.7	-19005.7	2676.24	-38193.8
				2606.53	26641.2	-18372	2261.43	-38208.3
				2605.6	26743.7	-18790.4	2019.97	-37976
				2604.67	26658.4	-19008	2286.67	-37899.4
				2603.75	26760.9	-18696	3010.21	-38027.4
				2602.82	27022.6	-18375.7	3375.83	-38066.4
				2601.89	26639.3	-18537	3148.51	-38165.5
				2600.96	26607	-18722.5	2951.35	-38046.7
				2600.03	26432	-18514.7	2906.48	-38136.8
				2599.1	26628.3	-19526.5	2696.63	-38106.8
				2598.17	26861.2	-19078	2326.46	-38177
				2597.24	26853.5	-18284.7	2222.87	-38064.9
				2596.31	26593	-19336.2	2580.88	-38095
				2595.38	26887	-19008.1	2847.21	-38196.1
				2594.45	26704	-19121.2	2766.18	-38079.7
				2593.52	27014.1	-18633	2805.7	-38074.2
				2592.59	26733.2	-19002.5	3085.55	-38173.2
				2591.66	26676.7	-18490.4	3236.62	-38303
				2590.73	26750.5	-18250.7	2966.46	-38182.2
				2589.8	26547.2	-18531.9	2524.51	-38205.6
				2588.87	26572.2	-19165.5	2488.66	-38198
				2587.94	26731.4	-19158.4	2677.97	-38225.7
				2587.01	26849.8	-18950.8	2432.53	-38439.8
				2586.08	26899.1	-18567.3	1832.31	-38390
				2585.15	26586.1	-18544	1616.99	-38304.8
				2584.21	26594.8	-18920.7	2104.21	-38337
				2583.28	26432.5	-18633.3	2716.27	-38147.6
				2582.35	26701.5	-19026.3	2852.05	-38350.4
				2581.42	26771.1	-18850.9	2737.51	-38533.2
				2580.49	26661.7	-18195.8	2823.42	-38270.9
				2579.55	26580.9	-19324	2847.16	-38469.1
				2578.62	26512.2	-18709.1	2510.49	-38594.2
				2577.69	26874.4	-18757.7	2078.87	-38453.7
				2576.76	26391.3	-19125.9	1632.42	-38417.3
				2575.82	26753.5	-18295.5	1180.59	-38491.4
				2574.89	26644.1	-19039.2	1157.77	-38273.7
				2573.96	26526.9	-18880.3	1656.63	-38564.6
				2573.02	26364.8	-19152.3	2034.28	-38835.5
				2572.09	26682.2	-18689.5	2039.32	-38456.4
				2571.16	26690.7	-18937.9	2222.34	-38408.8
				2570.22	26338	-18938.3	2733.86	-38372.5
				2569.29	26691.7	-19082.6	2872.85	-38504.1
				2568.35	26529.9	-18803.9	2421.25	-38379.3
				2567.42	26660.2	-19163.5	2216.72	-38532.9
				2566.49	26283.3	-18781.2	2646.67	-38560.6
				2565.55	26482.6	-18670.1	3194.68	-38568.3
				2564.62	26568.3	-19468.4	3453.56	-38527.6
				2563.68	26658.1	-18902.5	3270.29	-38559.6
				2562.75	26159.8	-19214.1	2821.17	-38679.9
				2561.81	26732	-18704.2	2543.28	-38555.3
				2560.88	26874.2	-18537.5	2452.41	-38589.6
				2559.94	26465.4	-18362.6	2375.64	-38526.8
				2559	26486.2	-19175.9	2239.96	-38651.5
				2558.07	26709.6	-18586.9	1973.6	-38388
				2557.13	27017.9	-18659.2	1931.26	-38424.4
				2556.2	26807.8	-19225.1	2260.29	-38546.9
				2555.26	26702.9	-18811.6	2316.32	-38492.9
				2554.32	26901.8	-19074.7	2076.98	-38533.8
				2553.39	26258.6	-18916.1	2034.54	-38689.2
				2552.45	26837.9	-18653.8	2029.24	-38630.9
				2551.51	26478.2	-19179.3	2285.38	-38632
				2550.58	26838.8	-18885.5	2944.51	-38787.4
				2549.64	27005.2	-18894	2950.84	-38372.3
				2548.7	26552.6	-18767	2055.32	-38657.5
				2547.76	26444.1	-18870.9	1333.77	-38718.1
				2546.83	26840.8	-19499.5	1212.1	-38609.1
				2545.89	26416.8	-18998.9	1346.26	-38764.4
				2544.95	26692.3	-19015.1	1726.55	-38481.6
				2544.01	26615.9	-19357.2	2356.52	-38700.7
				2543.07	26810.3	-19349.6	2808.1	-38730.4
				2542.14	27166.3	-18587.3	3132.64	-38711.7
				2541.2	26573	-19072.3	3636.59	-38455.6
				2540.26	26605.8	-19191.7	3775.96	-38692
				2539.32	26626.7	-19152.4	2961.05	-38715.2
				2538.38	26732.1	-19089	1850.84	-38544.9
				2537.44	26752.7	-19208.4	1529.38	-38768
				2536.5	26749.3	-18899.2	1934.47	-38707.7
				2535.56	26878.8	-19153.4	2500.24	-38581.4
				2534.62	26919.7	-19114.1	3034.81	-38420
				2533.68	26532.9	-18987.5	3047.88	-38708.9
				2532.74	26412.5	-19455.8	2366.07	-38705.6
				2531.8	26860.6	-19360.7	1783.04	-38684.8
				2530.86	26780.5	-18734.6	1828.2	-38510.3
				2529.92	26704.4	-18790.5	2423.22	-38616.8
				2528.98	26725	-18996.9	3199.57	-38721.2
				2528.04	27036	-18957.6	3321.72	-38595.1
				2527.1	26524.7	-19472.7	2428.27	-38493.2
				2526.16	26549.4	-19132.3	1412.16	-38821.1
				2525.22	26292.1	-18451.2	1109.77	-38517.5
				2524.28	26663.2	-18649.7	1441.69	-38492.3
				2523.34	26744.4	-18681.7	2109.45	-38611.9
				2522.39	26704.6	-18689.9	2599.68	-38790.6
				2521.45	27099.7	-18761.2	2437.47	-38809.2
				2520.51	26677.5	-18730	1917.67	-38795.1
				2519.57	26939.6	-19086.2	1468.94	-38568.3
				2518.63	26634.3	-18778	1343.36	-38878.3
				2517.68	26602.7	-18778.1	1875.56	-38783.1
				2516.74	26591.2	-18770.5	2731.62	-38821.5
				2515.8	26708.4	-18999.9	2805.4	-38695.6
				2514.86	26745.2	-18976.4	1802.84	-38793.1
				2513.91	26484.4	-18320.3	960.81	-38772.3
				2512.97	26279.9	-18636.7	1223.3	-38769.2
				2512.03	26352.9	-18953.2	1916.2	-38564.6
				2511.08	26723.1	-19032.2	2157.21	-39023
				2510.14	26647.3	-19127.4	2001.02	-38715.7
				2509.19	26567.7	-18439.9	1817.66	-38692.8
				2508.25	26632.5	-18511.3	1921.06	-39065.7
				2507.31	26657.1	-18669.4	2309.05	-38863.4
				2506.36	26721.9	-18717	2453.76	-38914.9
				2505.42	26513.8	-18827.8	2241.59	-38964
				2504.47	26654.9	-18827.7	2169.13	-38615.6
				2503.53	26217.9	-19214.5	2331.8	-39005.6
				2502.58	26527.6	-18962.1	2423.81	-38825.4
				2501.64	26464	-18828	2368.23	-38920.4
				2500.69	26372.3	-18291.7	2279.73	-38976.2
				2499.75	26284.7	-18844.1	2202.42	-38905.2
				2498.8	26582	-18363	2258.89	-38742.7
				2497.86	26326.1	-19191.2	2563.98	-39186.8
				2496.91	26679.3	-19364.4	2852.18	-38477.5
				2495.97	26503.6	-19057	2855.92	-39186.8
				2495.02	26756.6	-18765.6	2829	-38944.9
				2494.07	26629	-18615.8	3026.84	-38729.3
				2493.13	26545.5	-18182.8	3081.98	-38814.8
				2492.18	26349.9	-18631.9	2692.47	-38793.3
				2491.23	26606.8	-18025.5	2356.46	-38896.2
				2490.29	26439.2	-17994.3	2523.16	-38935.8
				2489.34	26411.8	-18899.5	3005.93	-38868.5
				2488.39	26420.5	-18482.2	3449.83	-38862.3
				2487.44	26549.2	-18828.7	3367.16	-38749.4
				2486.5	26353.6	-18836.5	2648.41	-38869.6
				2485.55	26474.3	-19347.8	2114.55	-39011.5
				2484.6	26698.9	-18755	2216.54	-38883.3
				2483.65	26623.5	-19208.2	2306.05	-39007.8
				2482.71	26632.2	-18654.8	2177.63	-38936.3
				2481.76	26784.7	-18022.9	2447.93	-38697.3
				2480.81	26393.5	-18334.8	2893.73	-38987
				2479.86	26729.8	-18685.5	2617.92	-39096.2
				2478.91	26263	-18352.7	1808.3	-38955
				2477.96	26471.4	-18734.7	1558.52	-38883.6
				2477.01	26551.9	-18582.7	2215.48	-39014.4
				2476.06	26500.5	-18430.6	2915.62	-38780
				2475.12	26648.9	-18333.7	2776.16	-38762.9
				2474.17	26769.4	-18268.1	2047.45	-38904.6
				2473.22	26514.4	-18438.1	1721.15	-38946.3
				2472.27	26227.8	-19023.7	2136.12	-38809.7
				2471.32	26663.3	-18534.4	2684.02	-38792.7
				2470.37	26284.9	-18774.7	2828.44	-38840.9
				2469.42	26423.5	-18442.5	2646.75	-38945.4
				2468.47	26606	-18667.1	2403.73	-39130.4
				2467.51	26589.1	-19111.3	2257.34	-38752.9
				2466.56	26691.7	-18896.6	2435.55	-38783.6
				2465.61	26790.3	-18846.5	2814.67	-38896.9
				2464.66	26641.7	-18702.8	3026.81	-38810.4
				2463.71	26158.5	-18096.2	3309.19	-38724
				2462.76	26284.9	-18665.5	3682.44	-38908.8
				2461.81	26372.5	-18678.3	3608.66	-38898.3
				2460.86	26432.4	-18816.7	3323.77	-38889.9
				2459.9	26989.9	-18633.5	3510.77	-38677.8
				2458.95	26567.7	-18528.8	3931.43	-38736.7
				2458	26480.1	-18526.2	3896.16	-38706.8
				2457.05	26292.9	-19024.2	3592	-38865.3
				2456.1	26372.5	-18638	3646.01	-38995.8
				2455.14	26284.9	-18760.2	3929.08	-38807.6
				2454.19	26647.9	-18436.6	4073.89	-38645.5
				2453.24	26708.3	-18817.1	4231.1	-38713
				2452.28	26625.6	-18423.1	4487.97	-38648.4
				2451.33	26693.9	-18498.6	4534.07	-38793.8
				2450.38	26627.1	-18339.3	4154.32	-38828.8
				2449.42	26631.9	-18782.1	3917.3	-38627.9
				2448.47	26744	-18489.9	4554.16	-38585.1
				2447.52	26546	-18424.5	5492.05	-38511.9
				2446.56	26503.2	-18187.4	5937.36	-38564.2
				2445.61	26945	-18653.2	6195.75	-38508.4
				2444.65	26969.6	-18384.8	6492.69	-38647.2
				2443.7	26728	-18405.6	6753.18	-38602.2
				2442.74	26566	-18621.2	7327.78	-38500.9
				2441.79	26634.3	-18314	8261.78	-38378.2
				2440.83	26865.3	-18030.1	8831.72	-38339.7
				2439.88	26465.2	-18792.3	8526.67	-38474.1
				2438.92	26612.8	-18040.1	7838.6	-38440
				2437.97	26585.9	-17780.1	7584.47	-38328
				2437.01	26606.4	-17917.5	7581.34	-38324.2
				2436.06	26524	-18601.3	7273.13	-38272.8
				2435.1	26953.1	-18660.9	7041.7	-38314.2
				2434.15	26708	-18541	6882.71	-38265.1
				2433.19	26427.2	-18974.8	6156.04	-38265.6
				2432.23	26551	-18052.1	5462.11	-38559.5
				2431.28	26547.7	-18688.5	5715.21	-38303.2
				2430.32	26568.4	-19090.7	6212.29	-38273.3
				2429.36	26664.3	-18822.8	5836.03	-38588.8
				2428.41	26573.9	-18812.4	5044.45	-38507.2
				2427.45	26737.1	-19292.1	4810.25	-38535.6
				2426.49	26615.1	-18775.3	5003.64	-38570.6
				2425.53	26778.2	-18227.4	4998.57	-38603.3
				2424.58	26545.4	-17679.6	4510.97	-38692.1
				2423.62	26284.9	-18416.4	3898.43	-38757.1
				2422.66	26429.8	-18421.4	3662.43	-38617.4
				2421.7	26756.6	-18667.4	3752.15	-38663.1
				2420.74	26778.5	-18851.3	3786.66	-38745.3
				2419.79	26393.2	-18265	3494.48	-38836.2
				2418.83	26593.3	-18254.5	3197.8	-38694.4
				2417.87	26484.8	-18912.6	3239.04	-38841.2
				2416.91	26724.2	-18567.5	3211.72	-38723.1
				2415.95	26145.5	-18759.2	3044.62	-38861.3
				2414.99	26507.5	-18701.9	3199.46	-38764.7
				2414.03	26438.5	-18932	3500.76	-38793.1
				2413.07	26496.2	-19201.2	3529.76	-38963.4
				2412.11	26356.3	-18421.4	3482.07	-38529.3
				2411.15	26477	-18667	3670.4	-38766.3
				2410.19	26428	-19021.2	3780.02	-38925.7
				2409.23	26694.9	-18832.1	3484.95	-38784.2
				2408.27	26357.5	-18767	3207.92	-38881.3
				2407.31	26284.9	-18795.3	3276.04	-38800
				2406.35	26513.3	-18551.9	3425.1	-38673.6
				2405.39	26469.4	-18525.6	3220.17	-38873.8
				2404.43	26713.4	-18732.2	2668.07	-38717.3
				2403.47	26551.1	-18892.3	2422.75	-38818.7
				2402.51	26554.5	-18967.1	2548.29	-38870.6
				2401.55	26388.4	-19219.9	2561.53	-38744.2
				2400.59	26289.2	-18783	2564.49	-38860.5
				2399.62	26340	-18593.8	2738.1	-38734.2
				2398.66	26658.7	-18684	2907.23	-38861.3
				2397.7	26571.5	-18820.6	2970.86	-38853.1
				2396.74	26637.8	-18794.6	3009.7	-38752.6
				2395.78	26708.3	-19101.3	2921.69	-38791.6
				2394.81	26636.8	-18781	2623.94	-38869.1
				2393.85	26360.5	-18266.8	2496.72	-38929.5
				2392.89	26612.1	-18697.6	2663.37	-38745.5
				2391.92	26666.6	-19136.2	2795.24	-38756.6
				2390.96	26599.1	-18885.3	2853	-38641.3
				2390	26500.2	-19099.4	2943.31	-38815.2
				2389.03	26613.7	-18330.2	3110.98	-38954.9
				2388.07	26495.1	-18280.9	3305.44	-38871.6
				2387.11	26494.6	-18502.4	3162.76	-38777.8
				2386.14	26517.6	-18739.3	2658.3	-38868.1
				2385.18	26454.2	-18898.8	2438.21	-38832
				2384.22	26661.9	-18617.6	2787.02	-38748.9
				2383.25	26567.1	-18862	3120.2	-38873.4
				2382.29	26499.6	-19338.4	2990.9	-38794.6
				2381.32	26994.2	-19312.1	2991.3	-38698.7
				2380.36	26647.8	-19479.3	3553.48	-38857.4
				2379.39	26608	-18595.6	3886.4	-38648.1
				2378.43	26611.3	-18855.2	3635.15	-38866.7
				2377.46	26744.2	-18929.7	3588.45	-38715.2
				2376.5	26622	-18355.3	3840.4	-38871.7
				2375.53	26778.4	-18522.2	3590.57	-38551.4
				2374.56	26581.6	-18534.9	2834.41	-38829.6
				2373.6	26792.9	-19404.1	2434.71	-38657
				2372.63	26521.4	-18614	2641.97	-38668
				2371.67	26724.9	-19251.5	2733.14	-38963.2
				2370.7	26791	-19024.7	2386.38	-38884.5
				2369.73	26810	-18320	2198.14	-38859.2
				2368.77	26468.2	-18926.4	2385.19	-38761.4
				2367.8	26675.4	-18699.7	2562.23	-38776.7
				2366.83	26690.6	-18928.3	2674.44	-38550.8
				2365.87	26576.2	-18717.1	2698.52	-38952.5
				2364.9	26544.3	-18937.6	2498.29	-38858.9
				2363.93	26453.6	-18580.3	2450.71	-38543.5
				2362.96	26406.1	-19047.4	2821.5	-38671.9
				2361.99	26515.2	-18836.5	3291.57	-38710.7
				2361.03	26420.5	-19341.9	3554.09	-38877.4
				2360.06	26733.3	-18961.5	3514.37	-38813.8
				2359.09	26775.7	-19674.7	3258.22	-38714
				2358.12	26673.3	-18986.3	2978.84	-38729.3
				2357.15	26661	-19006.5	2764.24	-38638
				2356.18	26640.8	-18572.8	2492.88	-38749.3
				2355.22	26605	-18862.3	2078.88	-38745.3
				2354.25	26561.2	-18682.3	1761.95	-38539.2
				2353.28	26576.4	-19433.4	1865.04	-38839.8
				2352.31	26654	-19237.9	2296.57	-38957.3
				2351.34	26540	-18758.3	2652.24	-38742.6
				2350.37	26601.9	-18986	2876.37	-38657.9
				2349.4	26370.7	-19490.5	3050.47	-38871.1
				2348.43	26917.2	-18257.9	2808.45	-38586.3
				2347.46	26674.4	-19300	2170.15	-38629.2
				2346.49	26630.8	-19266.2	1861.17	-38453.1
				2345.52	26755.1	-18518.1	2022.86	-38623.7
				2344.55	26727.2	-18591.9	2371.43	-38507.2
				2343.58	26753.8	-18819.7	2896.76	-38609.6
				2342.6	26386.2	-19047	3330.96	-38786.4
				2341.63	26694	-18529.5	3204.71	-38771.9
				2340.66	26584.1	-18841.3	2364.94	-38666.1
				2339.69	26583.5	-18684.9	1606.32	-38590
				2338.72	26711.5	-18973.8	1945.49	-38762.4
				2337.75	26484.7	-18050.1	2760.18	-38567.4
				2336.77	26394.4	-18016.8	3006.01	-38567.8
				2335.8	26565.4	-17684.2	2896.26	-38559.8
				2334.83	26576.6	-16861	2977.57	-38500.8
				2333.86	26739.7	-14879	3519.57	-38825.9
				2332.89	27121	-13057.8	4368.95	-38605.6
				2331.91	26886.4	-13221.8	4877.45	-38701.5
				2330.94	27154.6	-15102.2	4633.43	-38156.6
				2329.97	26846.1	-17066.4	4033.27	-38377.7
				2328.99	27157	-17704.6	3615.17	-38151.2
				2328.02	26455.4	-18503.7	3211.54	-38232.3
				2327.05	26754.5	-18797	2669.37	-38506.2
				2326.07	26333.3	-18148.1	2429.02	-38542.7
				2325.1	26613.1	-18296	2552.45	-38617.3
				2324.12	26896.6	-18665.8	2700.36	-38520.2
				2323.15	26876.4	-18935.8	2932.28	-38599
				2322.18	26619	-18723.7	3107.61	-38629.1
				2321.2	26906.2	-18855.9	2880.71	-38383.8
				2320.23	26703.2	-18942.2	2558.45	-38577
				2319.25	26566.5	-18684.3	2573.04	-38611.3
				2318.28	26931.3	-18938.9	2793.69	-38391.4
				2317.3	26386.4	-19032.9	2906.95	-38518.9
				2316.33	26595.7	-18966.3	2865.08	-38703.4
				2315.35	26474.6	-19151.8	2758	-38769.4
				2314.38	26854.7	-19176.7	2618.77	-38691.5
				2313.4	26679.2	-18766.2	2340.27	-38605.2
				2312.42	26531	-18898.3	1956.81	-38776.9
				2311.45	26336.1	-18931	1906.15	-38548.9
				2310.47	26894.7	-19093.2	2202.76	-38507
				2309.49	26567.8	-18538	2352.28	-38553.9
				2308.52	26703.1	-18677.8	2507.12	-38710.8
				2307.54	26446.3	-19259.9	3056.6	-38751.3
				2306.56	26480.5	-19315.1	3631.51	-38601.7
				2305.59	26522.6	-18249.2	3702.31	-38519.7
				2304.61	26882.7	-18716.6	3409.59	-38568.7
				2303.63	26820	-18970.4	3092.71	-38562.8
				2302.65	26512.9	-19010.4	2543	-38841.9
				2301.68	26663.4	-18318.7	1939.04	-38418
				2300.7	26228.6	-18732.7	2044.98	-38466.9
				2299.72	26576.9	-19031.8	2548.55	-38589.7
				2298.74	26688.6	-19125.2	2690.08	-38792.7
				2297.76	26378	-18784.4	2587.64	-38651.8
				2296.79	26551.7	-17857.2	2481.79	-38863.1
				2295.81	26694.4	-19359.9	2229.4	-38703.2
				2294.83	26666.6	-19042	1708.09	-38532.7
				2293.85	26476.2	-18579.2	1438.21	-38562.7
				2292.87	26723.3	-18543.2	1948.81	-38875.1
				2291.89	26579.4	-18454.1	2641.31	-38727.9
				2290.91	26803.1	-18265.6	2888.45	-38707.2
				2289.93	26713.5	-18663.5	3038.46	-38558.1
				2288.95	26558	-18787.3	3296.31	-38724.8
				2287.97	26944.1	-18332.8	3199.49	-38839
				2286.99	26742.4	-19019.4	2610.33	-38616.2
				2286.01	26459.4	-18375	2029.01	-38677.6
				2285.03	26582.5	-18818.2	1823.32	-38619
				2284.05	26794.4	-17968.6	1994.25	-38705.7
				2283.07	26739.6	-18951.2	2571.42	-38750.3
				2282.09	26445.1	-18474.4	3027.53	-38750.7
				2281.11	26378.8	-18119.3	2709.91	-38776.3
				2280.13	27085.2	-18873.5	2185.28	-38606.4
				2279.14	26547.4	-18594	2325.38	-38608.8
				2278.16	26446.4	-18429.1	2996.49	-38573.5
				2277.18	26688.9	-18309.5	3514.61	-38656
				2276.2	26437.3	-17931.7	3618.05	-38708.9
				2275.22	26633.6	-18556.5	3369.79	-38871.1
				2274.24	26343.3	-18383.9	2692.99	-38844.1
				2273.25	26447	-18340.2	1950.54	-38592.4
				2272.27	26473.3	-18660.8	1776.07	-38676.8
				2271.29	26414.8	-18549	2298.16	-38744.4
				2270.3	26545.2	-17731.5	2950.09	-38881.3
				2269.32	26957.2	-18534.5	2915.36	-38602.4
				2268.34	26675	-18254.2	2490.66	-38621.7
				2267.36	26473.8	-17731.5	2510.54	-38364
				2266.37	26931.9	-18406.6	2584.59	-38639.4
				2265.39	26661.3	-17899.1	2101.97	-38669.1
				2264.4	26991.9	-18248.2	1640.49	-38510
				2263.42	26328.6	-18347	1903.04	-38571.3
				2262.44	26478.2	-18771.7	2571.47	-38536.1
				2261.45	26381.1	-18612.7	2943.79	-38307.9
				2260.47	26511.5	-18560	2815.64	-38755
				2259.48	26430	-18204.5	2552.93	-38661
				2258.5	26571.7	-18772.6	2660.66	-38493.7
				2257.51	26659.5	-18772.8	3007.51	-38666
				2256.53	26808.9	-18054.2	3112.81	-38691.6
				2255.54	26469.5	-18455.5	3197.46	-38740.1
				2254.56	26684.3	-18871.9	3475.89	-38413.8
				2253.57	26695.2	-17684.4	3689.88	-38680.2
				2252.59	26632.9	-18342.8	3907.86	-38563.3
				2251.6	26413	-18743.9	4107.4	-38584.7
				2250.61	26512.3	-18199.6	3836.21	-38620.6
				2249.63	26892.1	-18706.6	3128.05	-38752.9
				2248.64	26822.1	-18449.8	2800.02	-38682.2
				2247.65	26717.7	-18533.2	3212.92	-38684.6
				2246.67	26597.9	-18465.6	3592.88	-38570
				2245.68	26727.8	-17906.7	3403.06	-38685.4
				2244.69	26707.8	-18835.8	3236.06	-38725.6
				2243.71	26549.6	-18247.2	3559.78	-38642.3
				2242.72	26556.5	-18141.6	3808.4	-38630.2
				2241.73	26363.9	-18315.7	3502.73	-38546.9
				2240.74	26651.2	-17908.3	2975.16	-38789.8
				2239.76	26508.4	-18271	2578.62	-38639.7
				2238.77	26338.8	-18731.3	2437.04	-38851.2
				2237.78	26948.2	-18105.3	2805.66	-38755.4
				2236.79	26805.5	-18339.7	3412.4	-38860.2
				2235.8	26858.3	-18211.7	3484.96	-38605.8
				2234.81	26639.1	-18355.1	3324.72	-38748.2
				2233.82	26473.5	-18136.8	3626.32	-38667.2
				2232.84	26346.4	-18664.6	3944.08	-38602.9
				2231.85	26468.2	-17941.4	3823.25	-38423.8
				2230.86	26510.2	-18250.6	3602.01	-38693.4
				2229.87	26055.1	-18213.3	3456.17	-38627.1
				2228.88	26776.1	-18122.9	3226.37	-38669.2
				2227.89	26432.2	-18432	3107.81	-38630
				2226.9	26551.7	-18710.8	3205.25	-38549.1
				2225.91	26740.2	-17732.4	3246.03	-38653.7
				2224.92	26560.9	-18334.7	3352.19	-38704.2
				2223.93	26420.2	-18478	3464.9	-39125.5
				2222.94	26566.3	-18229.9	3267.97	-38721.6
				2221.95	26639.9	-18621.4	3310.57	-38826.1
				2220.95	26591.1	-18418.2	3805.71	-38768.2
				2219.96	26691.3	-18155.1	4026.21	-38962.2
				2218.97	26493.3	-18696.9	3846.93	-38800.2
				2217.98	26237.9	-18742.1	3586.94	-38646.5
				2216.99	26773.9	-18794.9	3390.14	-38803.1
				2216	26323.7	-18035.9	3363.82	-38759.7
				2215	26385.8	-17773	3377.5	-38726.8
				2214.01	26409.5	-18697.4	3283.13	-38725.1
				2213.02	26666.2	-18675.2	3256.09	-38629.8
				2212.03	26686.2	-18622.7	3233.51	-38651.1
				2211.04	26427.2	-18743.2	2947.82	-38915.5
				2210.04	26615.3	-18690.5	2940.6	-38620.7
				2209.05	26314.5	-18533	3580.07	-38968.2
				2208.06	26533	-18675.8	3969.59	-38821
				2207.06	26491.7	-18135.3	3584.27	-38740.3
				2206.07	26530.8	-19148.5	3196.49	-39110.6
				2205.08	26337	-18435.8	3532.3	-39044.3
				2204.08	26296	-18473.5	3982.49	-39007.4
				2203.09	26685.8	-18661.3	3571.12	-38818.7
				2202.09	26442.6	-18811.1	2820.04	-38956.1
				2201.1	26824.8	-18518.8	2757.3	-38780
				2200.11	26646.4	-18369.1	3193.99	-38701.5
				2199.11	26651	-18578.9	3298.67	-38722.7
				2198.12	26533.8	-18474.1	2868.11	-38889
				2197.12	26584.2	-18099.7	2709.02	-38937.2
				2196.13	26684.1	-18332	3299.48	-38943.7
				2195.13	26882.9	-18287.1	3996.45	-38929.6
				2194.14	26567.6	-18062.8	4207.12	-38907.1
				2193.14	26800.7	-18617	3940.73	-39017.3
				2192.14	26881.6	-18280.2	3443.35	-38737.8
				2191.15	26494	-18901.6	2918.9	-38960
				2190.15	26620.5	-18392.7	2445.86	-38848.4
				2189.16	26701.3	-18826.8	2161.21	-39041.5
				2188.16	26717.3	-17988.7	2348.06	-38950.7
				2187.16	26634.5	-18220.8	2811.27	-38770.9
				2186.17	26673.3	-18460.2	2909.15	-38916.2
				2185.17	26328.2	-17959.1	2838.03	-38900
				2184.17	26473.5	-18250.9	3057.12	-38821.7
				2183.18	26729.2	-18595	3126.81	-38844.9
				2182.18	26885.8	-18430.5	2789.76	-39021.1
				2181.18	26202.6	-17997	2446.25	-38798
				2180.18	26974.8	-18214	2344.03	-38982.5
				2179.19	26717.3	-18834.2	2460.09	-38856.7
				2178.19	26494	-17698.8	2675.81	-38854.9
				2177.19	26646.8	-18849.1	2954.16	-38894.7
				2176.19	26362.8	-18102.2	3169.81	-38903.2
				2175.19	26462.5	-18460.8	2967.05	-38909.8
				2174.19	26376.1	-18983.4	2549.1	-38879.2
				2173.19	26528.8	-18371.3	2420.91	-38922.9
				2172.2	26366.6	-17968.4	2442.97	-39107.2
				2171.2	26477.5	-18393.8	2434.93	-38810.1
				2170.2	26713.6	-18557.9	2555.31	-38835.2
				2169.2	26608.2	-18513	2720.04	-39093.7
				2168.2	26468.8	-18654.8	2601.94	-39050.7
				2167.2	26564.5	-18669.9	2119.92	-39082
				2166.2	26701.9	-18058.4	1624.96	-38859.4
				2165.2	26623.1	-19094.5	1404.33	-38921.7
				2164.2	26578.5	-18401.3	1333.84	-38901.5
				2163.2	26401.3	-18505.8	1340.96	-38790.4
				2162.2	26644.7	-18230.1	1661.93	-38953.7
				2161.2	26702.4	-18803.7	2204.11	-38968.5
				2160.19	26608.6	-19362	2302.21	-38900.8
				2159.19	26969.2	-18535.5	1932.99	-38903.3
				2158.19	26765.6	-18810.9	1895.71	-39035.5
				2157.19	26206.2	-18795.8	2328.42	-38914.2
				2156.19	26491.1	-18788.5	2659.83	-39015.6
				2155.19	26707.6	-18446	2621.66	-38999.4
				2154.19	26549.7	-18765.8	2509.11	-38940.1
				2153.18	26505.2	-19078.1	2731.74	-38888.9
				2152.18	26578	-18550.1	3234.1	-39155
				2151.18	26696.1	-18386.2	3582.39	-39138.8
				2150.18	26368	-19293.5	3442.9	-39007.4
				2149.17	26486.2	-18624.1	2885.89	-38888.3
				2148.17	26725.2	-17769.3	2399.69	-39172.7
				2147.17	26616.6	-18683.4	2390.39	-38924.1
				2146.16	26625	-18512.6	2658.03	-38957.3
				2145.16	26520.1	-18311.7	2708.05	-39093.5
				2144.16	26577.7	-18586.8	2367.52	-39007.4
				2143.15	26676.8	-18371.2	1855.23	-39192.8
				2142.15	26738.1	-18876	1484.88	-39092.4
				2141.14	26603.1	-18630.9	1337.42	-38985.8
				2140.14	26589	-18400.8	1343.44	-38858.7
				2139.14	26487.9	-18059.2	1498.9	-38914.6
				2138.13	26606	-18319	1886.59	-38931.4
				2137.13	26610.6	-18615.8	2594.17	-38960.5
				2136.12	26464.5	-18897.4	3232.02	-38985.5
				2135.12	26752	-18756.5	3273.38	-39041.3
				2134.11	26504	-19001	2978.64	-39107.4
				2133.11	26689.6	-18837.7	2787.9	-38910.6
				2132.1	26490.8	-18844.9	2630.75	-38954.1
				2131.09	26450.4	-18585.2	2571.29	-39003.7
				2130.09	26466.3	-18822.5	2698.45	-38901.4
				2129.08	26757.4	-18622.1	2601.53	-38957.2
				2128.08	26521	-18429.3	2332.64	-39086.8
				2127.07	26668.8	-19347.8	2437.28	-39048.1
				2126.06	26394.9	-18745.1	2753.28	-39081.3
				2125.06	26832.7	-18142.8	2875.9	-38989.4
				2124.05	27025.5	-18688.3	2999.73	-38997.9
				2123.04	26484.4	-18811.4	3364.77	-38922.4
				2122.03	26568.2	-18875.5	3540.12	-38990.4
				2121.03	26821.1	-18443.8	3011.18	-38978.5
				2120.02	26690.5	-19099.9	2154.65	-38980.9
				2119.01	26774.1	-18978.8	1748.25	-38971
				2118	26665.9	-18895	1903.25	-38985.7
				2117	26982.7	-18796.4	2228.31	-39055.6
				2115.99	26720.5	-18934.2	2493.55	-39170.6
				2114.98	26725.1	-18436.2	2696.62	-38923.3
				2113.97	26778.7	-18507.8	2930.59	-39034.1
				2112.96	26599.3	-18608.5	3020.08	-39040.7
				2111.95	26844.5	-18805.7	2819.53	-39116.7
				2110.94	26676.3	-18928.5	2682.03	-39018.8
				2109.93	26865.2	-18793.2	2639.83	-39148
				2108.93	26452.9	-18413.9	2460.58	-39105.4
				2107.92	26735.5	-18647.7	2253.79	-39046.5
				2106.91	26766.5	-17988.1	2085.62	-39046.8
				2105.9	26591	-19285	2139.8	-39218.8
				2104.89	26584.5	-18913.2	2461.22	-38935.1
				2103.88	26758.1	-18172.7	2638.34	-38949.8
				2102.87	26571.4	-18649.8	2652.87	-39211.5
				2101.85	26707.5	-18256.2	2680.37	-39034.2
				2100.84	27087.3	-18482.5	2737.54	-38940.6
				2099.83	26480.7	-18892.9	2867.29	-38908.3
				2098.82	26744.1	-18551.1	2854.04	-39186.3
				2097.81	26670.1	-18976.4	2573.97	-38866.2
				2096.8	26727.3	-19158	2154.14	-39144.1
				2095.79	26806.8	-19103.7	1739.72	-39297.4
				2094.78	26496.8	-18975.8	1680.72	-39179.4
				2093.76	26610.2	-19010	1907.97	-38990.1
				2092.75	26753.6	-18882.1	1884.21	-39063.8
				2091.74	26616	-18835.6	1870.9	-38884.7
				2090.73	26680.5	-18862.5	2249.01	-39064.5
				2089.71	27037.3	-18690.4	2559.15	-38940.5
				2088.7	26779.9	-19195.8	2424.49	-38977.5
				2087.69	26537.5	-18943	1953.09	-39079.7
				2086.68	26931.5	-19345.2	1632.02	-39065.8
				2085.66	26824	-18930.4	1745.9	-39060
				2084.65	26727.7	-18265.7	1822.32	-38970.8
				2083.64	26747.3	-18807.5	1607.91	-39015.9
				2082.62	26643.5	-19055	1519.38	-39128.3
				2081.61	27044.7	-19059.8	1821.64	-39055.3
				2080.59	26668	-18998.3	2468.44	-38962
				2079.58	26986.7	-18753.2	2980.16	-39204.5
				2078.56	26744.8	-18816.7	2921.2	-39255.8
				2077.55	26532.7	-18740.6	2530.34	-39217.3
				2076.54	26642.1	-19267.3	2187.39	-39063.1
				2075.52	26460.2	-18875.1	1935.79	-38951.6
				2074.51	26666.5	-18828.6	1786.64	-39226.5
				2073.49	26645.2	-18921.3	1871.11	-39125.1
				2072.47	27000.8	-19138.9	2144.87	-39186.4
				2071.46	26602.3	-18930.8	2108.57	-39066.8
				2070.44	26696.6	-19324.7	1667.1	-39146.4
				2069.43	26593.2	-18470.9	1353.31	-39069.6
				2068.41	26706.1	-18387.7	1292.2	-39102.4
				2067.39	26837.7	-18971.8	1519.9	-39208.3
				2066.38	26607.4	-19174.6	2145.04	-38985.3
				2065.36	26645.8	-19179.3	2592.55	-39048.5
				2064.34	26762.3	-18590	2408.15	-39006.2
				2063.33	26785.8	-19416.1	2040.24	-39447
				2062.31	26738.3	-18768.3	1798.66	-38992.8
				2061.29	27037.5	-18978.2	1514.74	-39244.7
				2060.28	26799.9	-18997.6	1378.49	-39228.8
				2059.26	26804.6	-18855.9	1482.88	-39300.1
				2058.24	26690.2	-19087.6	1610.58	-39282.1
				2057.22	26769.4	-19048.5	2032.92	-39248
				2056.2	27019.8	-19324	2726.61	-39086.1
				2055.19	26644.8	-19006.7	3126.66	-39096.6
				2054.17	26906.5	-19062.7	3319.57	-39204.3
				2053.15	26721.3	-18950.2	3498.75	-38977.7
				2052.13	26912.2	-19277	3301.79	-39065.2
				2051.11	26582	-19274.3	2796.34	-39071.6
				2050.09	26936.5	-18774.2	2537.78	-39207.6
				2049.07	26788.7	-18515.6	2527.31	-39035.8
				2048.05	27046.3	-19127.5	2516.89	-38928.9
				2047.03	26612.3	-18905.2	2591.05	-39153.9
				2046.01	26691.4	-19275.6	2678.94	-39182.5
				2044.99	26874.5	-18987.8	2817.57	-39010.9
				2043.97	26682.4	-19336	3154.06	-39369.3
				2042.95	26923.8	-18727	3233.4	-39145.1
				2041.93	26998	-18848.7	2886.19	-39159.6
				2040.91	26656.2	-18977.5	2821.3	-39161.9
				2039.89	26722.9	-18302.9	3200.84	-39012.7
				2038.87	26785.9	-18957.7	3113.18	-39140.3
				2037.85	27038.3	-18787.1	2303.29	-39076
				2036.83	26615	-18813.9	1935.08	-39042
				2035.81	26689.2	-19044.6	2596.49	-39129.2
				2034.78	26696.6	-19020.1	3197.55	-39145.7
				2033.76	26644.5	-18557.8	3062.15	-38954.1
				2032.74	26766.9	-18227.1	3093.39	-39033.3
				2031.72	26955.9	-18567.6	3605.33	-39120.4
				2030.7	26733.3	-19141	3692.8	-39239.9
				2029.67	26577.5	-18431.2	3296.22	-39216
				2028.65	26544.1	-18873.3	3081.45	-38980.2
				2027.63	26784.9	-18914.4	3089.58	-39160.1
				2026.61	26692.2	-18678.5	3100.89	-39099.9
				2025.58	26443.9	-18858.2	3174.08	-39100.2
				2024.56	26981	-19693.5	3384.54	-39207.4
				2023.54	26673.4	-18947.6	3577.09	-38961.8
				2022.51	26603	-18966.9	3685.03	-38885.5
				2021.49	26717.7	-18760.5	3582.4	-39182.2
				2020.46	26862.2	-18641.4	2886.02	-38920.5
				2019.44	26540	-19024.6	1933.66	-38943
				2018.42	26506.7	-18658.3	1632.79	-38889
				2017.39	26521.3	-19201.3	2143.27	-39121
				2016.37	26824.6	-18936.7	2816.24	-38863.6
				2015.34	26883.9	-18570.4	3002.15	-39125.8
				2014.32	26558.2	-18888	2870	-38940.8
				2013.29	26720.9	-19161.6	2889.13	-38888.8
				2012.27	26879.8	-18839.2	2794.79	-38987.8
				2011.24	26768.9	-18567.5	2630.75	-38966.1
				2010.21	26787.2	-18834	2880.48	-38962.4
				2009.19	26661.5	-18584.3	3131.52	-38900.4
				2008.16	26698.5	-18414.5	3096.94	-38967.1
				2007.14	26683.5	-19065.8	3299.18	-38778.4
				2006.11	26716.8	-18649.4	3812.52	-39028.1
				2005.08	26801.7	-18472.5	4090.25	-38950.1
				2004.06	26816.3	-19341.1	3786.66	-38882.1
				2003.03	26502.5	-18779.5	3375.57	-39107.6
				2002	26683.3	-18566.4	3448.13	-39128
				2000.97	27085.6	-18687.1	3554.41	-39029.9
				1999.95	26985.8	-18735.4	3182.71	-39050.3
				1998.92	27140.6	-18986.7	2790.2	-39000.4
				1997.89	26697.9	-18505.6	2707.41	-38948.6
				1996.86	26985.5	-18488.5	2729.62	-39061.4
				1995.84	26893.2	-18674.5	3078.38	-39168.2
				1994.81	26756.8	-18599.3	3767.26	-39068.1
				1993.78	26786.2	-19060.8	4066.48	-38793.5
				1992.75	26683	-18608.6	3733.71	-38836
				1991.72	26952	-18794.6	3189.1	-38954.8
				1990.69	26561.3	-18574.7	2795.84	-38796.6
				1989.66	26598.2	-18507	2837.94	-38656.7
				1988.63	26498.7	-18620.2	3183.07	-38959.9
				1987.61	26653.4	-18958	3348.85	-38841.9
				1986.58	27124.6	-19150.8	3236.68	-38936.5
				1985.55	26822.7	-18779.2	3045.97	-39009.1
				1984.52	26866.7	-18276.9	2884.6	-39057.5
				1983.49	26833.6	-18954.9	2770.38	-38713.3
				1982.46	26712.1	-19162.1	2735.77	-39010.1
				1981.42	27028.5	-18768.6	2772.45	-38986.4
				1980.39	26631.2	-18599.7	2827.01	-38932.7
				1979.36	26958.5	-19182.9	3069.98	-38987.1
				1978.33	26873.8	-18666.9	3554.8	-38867.4
				1977.3	26969.3	-18823.3	3853.22	-38835.7
				1976.27	26590.6	-19109.8	3849.91	-39286.4
				1975.24	26568.5	-18529.1	3807.78	-39092.6
				1974.21	26851.6	-18873.5	3542.85	-38808.8
				1973.17	26928.6	-18683.1	3152.28	-38747.2
				1972.14	26800.1	-18543.1	3253.5	-39073.6
				1971.11	26737.6	-18612.8	3543.22	-38872
				1970.08	26800	-18530.7	3331.88	-38890.3
				1969.05	26862.4	-18846.1	2747.17	-38832.8
				1968.01	26888	-18547.4	2177.25	-38837.1
				1966.98	26814.5	-18790.1	2130.13	-39021.3
				1965.95	26946.5	-19314.5	2685	-38821.9
				1964.91	26876.9	-19282.8	2971.24	-38826.2
				1963.88	27141	-18335	2743.36	-38898.5
				1962.85	26836.5	-19299.3	2697.13	-38970.8
				1961.81	26884	-18344.6	3025.86	-38893.3
				1960.78	26814.4	-19113.5	3302.42	-38755.9
				1959.74	26994	-18036.6	3452.47	-39073.7
				1958.71	26862	-18358.5	3853.01	-38710.8
				1957.68	26865.6	-18240.7	4306.76	-38769.1
				1956.64	26902.3	-18692.3	4278.22	-38677.7
				1955.61	26975.5	-18812.1	4021.1	-38781.9
				1954.57	26869.2	-19234.5	3849.48	-38872
				1953.54	26909.4	-18698.8	3501.76	-38896.3
				1952.5	26883.8	-18631.5	3189.44	-38832.8
				1951.47	26942.4	-18571.2	3214.13	-39060.5
				1950.43	26814.2	-18827.8	3160.69	-38903.3
				1949.39	26872.7	-18285.5	3109.18	-38668.6
				1948.36	27030.1	-18391	3710.04	-38724.8
				1947.32	27019	-19179.9	4676.5	-38828.8
				1946.29	27194.5	-19054.8	5105.2	-38765.5
				1945.25	27139.6	-18340.2	4750.41	-38974.9
				1944.21	26934.9	-19128.5	3841.77	-38734.3
				1943.18	27282	-18421.3	2832.3	-38730.7
				1942.14	27132.2	-18958	2394.41	-38952.1
				1941.1	26828.7	-19113.5	2552.21	-38648
				1940.06	26982.2	-18801.7	2746.54	-38829.4
				1939.03	27062.5	-18906.9	2957.43	-38726.4
				1937.99	27033.3	-18724.8	3374.18	-38704.9
				1936.95	26613.1	-19304.1	3677.45	-38892.3
				1935.91	27120.9	-19064.2	3801.56	-38610.3
				1934.88	27091.6	-18573.2	3851.85	-38773.7
				1933.84	26967.4	-18951.2	3405.27	-38927.2
				1932.8	26898.1	-18568.2	2590.78	-38637.4
				1931.76	27062.3	-18537	2220.21	-38866.3
				1930.72	27153.5	-19008	2355.8	-38751.4
				1929.68	27091.5	-18495.9	2417.65	-38684.3
				1928.64	27033.1	-18730.1	2000.74	-38869.4
				1927.6	26981.9	-18462.2	1477.95	-38832
				1926.56	26912.6	-18832.4	1920.78	-38717.3
				1925.52	27058.5	-19116.7	3346.77	-38439.8
				1924.48	26956.4	-19061.4	4497.45	-38783.6
				1923.44	26970.9	-18973.2	4676.29	-38748.2
				1922.4	27062	-18792	4243.76	-38560.1
				1921.36	26741.3	-19148.1	3854.95	-38826.4
				1920.32	27007.4	-19167.5	3664.88	-38995.4
				1919.28	26686.8	-18370.2	3392.9	-38531.7
				1918.24	27043.7	-19012.8	2892.88	-38766.1
				1917.2	27112.8	-18810.1	2387.78	-38746.6
				1916.16	27040	-18779.5	2357.48	-38848.1
				1915.12	26890.8	-18591	2616.48	-38660.3
				1914.08	26701.5	-18517.5	2727.13	-38840.9
				1913.03	27010.8	-18715.7	2972.22	-38863.1
				1911.99	27058.1	-18821	3502.34	-38772.4
				1910.95	26676.1	-18825.9	4166	-38715.4
				1909.91	26810.8	-18366.1	4606.86	-38654.4
				1908.86	27000	-18671.4	4165.29	-38737.9
				1907.82	27087.2	-18840.8	3327.14	-38631.4
				1906.78	26861.8	-18860.2	3217.87	-38734.7
				1905.74	27076.2	-18350.7	3530.04	-38697.5
				1904.69	27101.7	-19120.3	3559.63	-38609
				1903.65	26963.7	-18532.3	3414.47	-38757.7
				1902.61	27217.9	-18765.8	3146.21	-38853.1
				1901.56	27079.8	-17835.1	2587.12	-38626
				1900.52	26996.4	-18176	2058.23	-38493.9
				1899.47	26789.4	-18602	2145.63	-38731.6
				1898.43	26938.3	-18549.9	2589.91	-38886.2
				1897.39	26647.9	-18398.2	2863.48	-38641.6
				1896.34	26571.8	-18995.5	3165.7	-38936.3
				1895.3	26640.7	-18736.4	3372.96	-38764.8
				1894.25	27130.7	-18405.9	2991.22	-38540
				1893.21	26923.8	-18782	2356.61	-38876.2
				1892.16	26858.6	-18487.3	2115.48	-38864.8
				1891.11	26924	-18406.4	2295.63	-38821.7
				1890.07	26583.1	-18304.5	2729.75	-38697.7
				1889.02	26920.3	-19115	3199.88	-38808.6
				1887.98	26942.1	-18407.4	3214.9	-38777.4
				1886.93	26844.3	-18362.3	2827.19	-38706.8
				1885.89	26971.2	-19507.4	2737.83	-38691.5
				1884.84	26677.8	-18771.1	3142.61	-38587.3
				1883.79	27210.2	-18890	3552.53	-38672.5
				1882.75	27040	-18318.1	3550.91	-38771.6
				1881.7	26663.5	-18145.1	3129.43	-38661.5
				1880.65	26674.5	-18321	2509.07	-38646.2
				1879.6	27051	-18653.2	2101.2	-38668.2
				1878.56	26797.7	-18636.8	2172.84	-38826.3
				1877.51	26812.2	-18421.1	2357.73	-38848.4
				1876.46	26823.1	-18717.8	2455.88	-38770
				1875.41	26819.6	-18246	2734.19	-38760.5
				1874.36	26823.2	-18805.6	3112.46	-38760.8
				1873.32	26801.7	-18625.6	3518.51	-38869.5
				1872.27	27072.8	-18687.2	3991.18	-38883.7
				1871.22	27127.1	-18990.8	4036.51	-38848.7
				1870.17	26899.3	-19308.3	3361.36	-38595.2
				1869.12	27065.7	-18588	2689.4	-38751.1
				1868.07	26841.8	-18763.3	2718.29	-38690.5
				1867.02	27008	-18924.6	3117.58	-38779.3
				1865.97	26845.4	-19241.8	3433.5	-38862.3
				1864.92	26646.9	-18103.2	3642.43	-38797.8
				1863.87	26968.4	-18484.6	3307.5	-38904.4
				1862.82	26816.8	-18340.2	2336.21	-38696.4
				1861.77	26972	-18671.7	1967.16	-38863.8
				1860.72	26719.6	-18470.7	2828.38	-38764
				1859.67	27145.4	-18667.1	3945.4	-38756.5
				1858.62	26993.9	-18331.3	4414.93	-38591.9
				1857.57	27109.3	-18222.7	4134.36	-38614
				1856.52	26997.6	-18837.5	3519.93	-38808.8
				1855.47	26958	-18360	3229	-38744.4
				1854.41	26712.8	-18442.8	3333.46	-38876.2
				1853.36	26799.6	-18631.8	3375.54	-38764.8
				1852.31	26673.4	-18537.5	3300.58	-38851.5
				1851.26	26677.2	-18613.2	3151.82	-38718.6
				1850.21	26897.1	-18256.4	2948.6	-38666
				1849.15	26879.1	-18558.6	3019.02	-38717.3
				1848.1	26857.6	-18726.5	3228.14	-38696.1
				1847.05	26609.2	-18632.2	3113.27	-38820.1
				1846	27131.3	-18389.1	2809.66	-38602.9
				1844.94	26631.1	-18868.1	2626.87	-38589.6
				1843.89	26822	-18285.4	2540.69	-38646.8
				1842.84	26688.9	-18155.6	2516.76	-38741.3
				1841.78	26552.3	-18712.2	2585.06	-38788.7
				1840.73	26937.3	-18554.3	2708.64	-38943.9
				1839.67	27067	-18877.1	2815.59	-38560.4
				1838.62	27092.2	-18740.5	2780.28	-38879.9
				1837.57	26923.3	-18285.7	2730.69	-38753.1
				1836.51	27070.7	-18339.8	2888.78	-38720.2
				1835.46	26693.3	-18556.5	2928.13	-38945.7
				1834.4	26542.6	-18794.6	2739.2	-38754.2
				1833.35	26549.9	-18664.8	2890.09	-38784
				1832.29	26887.8	-18182.1	3291.56	-38645.5
				1831.24	26722.7	-18702.4	3363.51	-38859.1
				1830.18	26704.8	-18685.9	3269.6	-38689.4
				1829.12	26740.8	-17864.4	3443.71	-38754.3
				1828.07	26841.5	-18617.6	3795.78	-38868.1
				1827.01	27082	-18579.9	3839	-38915.3
				1825.96	27168.3	-18655.3	3350.76	-38692.9
				1824.9	26576.2	-18455	2564.21	-39039.2
				1823.84	26745	-18805.5	1868.76	-38689.8
				1822.79	26651.9	-18859.4	1717.95	-38760.6
				1821.73	26709.4	-18518.4	2188.13	-38854.7
				1820.67	26756.2	-18635.7	2761.43	-38767.2
				1819.61	27064.7	-18781.3	3042.5	-38818.3
				1818.56	26803.1	-18955.4	3114.27	-38889
				1817.5	26957.3	-18487.7	3141.06	-38741.1
				1816.44	26935.8	-18322.9	3308.54	-38684.9
				1815.38	26602.7	-18524.9	3564.7	-38761.4
				1814.33	26663.9	-18804.2	3506.73	-38945.1
				1813.27	26739.3	-18914.7	3213.09	-38908.4
				1812.21	26671.4	-18982.5	3065.35	-38840.5
				1811.15	26789.7	-18620.9	2832.02	-38985.2
				1810.09	26284.9	-19195.7	2277.53	-38876.4
				1809.03	26788.8	-18439.8	2016.69	-38894.3
				1807.97	26623.4	-18472.5	2354.34	-38904.4
				1806.91	26568.8	-19251.2	2670.55	-38696.4
				1805.85	26582.3	-18510	2744.07	-38794.1
				1804.79	26474.1	-18894.2	2774.81	-38880.2
				1803.73	26770.1	-19032.4	2659.89	-38814.4
				1802.67	26783.6	-19269	2269.94	-38748.6
				1801.61	26503.8	-19378.8	1830.14	-38739.2
				1800.55	26713.8	-18363.9	1698.92	-38868.1
				1799.49	26387.7	-18635.7	1843.7	-38817.9
				1798.43	26812.1	-18232.6	2024.01	-38715.2
				1797.37	26589.8	-18651.7	2191.97	-38721.4
				1796.31	26621.1	-18902	2475.87	-38756.8
				1795.25	26566.6	-18393.7	2858.46	-38856.4
				1794.19	26387.3	-18489.5	3032.44	-38913.1
				1793.12	26632.8	-18444.8	2927.6	-38818.2
				1792.06	26628.4	-18442.3	2695.83	-38954.7
				1791	26527.6	-18468	2430.55	-39036.7
				1789.94	26705.3	-18619.9	2343.05	-38747.5
				1788.88	26511.7	-19052.5	2252.59	-38883.9
				1787.81	26575.2	-18607.8	1768.05	-38929
				1786.75	26781.2	-19425.9	1346.6	-38801.1
				1785.69	26541.5	-18525.5	1573.11	-38920
				1784.62	26669.1	-18102.3	2153.94	-38928.1
				1783.56	26736	-18870.9	2592.62	-38868.3
				1782.5	26378.6	-18938.4	2727.63	-38756.1
				1781.43	26695.1	-18697.5	2602.57	-39002.9
				1780.37	26612.3	-18863.1	2413.61	-38824.8
				1779.31	26946.4	-18419.2	2254.21	-38689.4
				1778.24	26642.7	-18752.9	2122.19	-39052.5
				1777.18	26367.7	-18491.2	2109.93	-38866.7
				1776.11	26623.4	-18418.4	2212.23	-38847.6
				1775.05	26814.8	-18745.1	2381.47	-38809.2
				1773.98	26639.5	-18868.3	2558.61	-38801.9
				1772.92	26596	-18858.8	2563.4	-38850.8
				1771.85	26808.8	-18996	2333.07	-38789.1
				1770.79	26284.9	-19021.5	2105.96	-38748.8
				1769.72	26530.4	-18465.9	2230.31	-38735.7
				1768.65	26534	-18358.3	2425.65	-38784.5
				1767.59	26779.2	-18684.6	2152.18	-38837.2
				1766.52	26466.3	-18625.9	1953.31	-39035
				1765.46	26548	-18392.8	2414.58	-38795.3
				1764.39	26747	-18774.5	2882.9	-38573.2
				1763.32	26569.2	-18520.2	2882.61	-38925.8
				1762.26	26849.8	-18293.9	2840.76	-38964.8
				1761.19	26796.5	-18927.3	2847.36	-38775.6
				1760.12	26665	-18952.4	2633.49	-38748.9
				1759.05	26444.7	-19347.8	2539.94	-38830.6
				1757.99	26597.3	-18681	2765.08	-38759.4
				1756.92	26522.8	-18628.8	2802.13	-38912.5
				1755.85	26316.8	-18925.8	2570.92	-38796.9
				1754.78	26284.9	-18838.7	2249.9	-39104.6
				1753.71	26344.6	-19107.7	1848.07	-38882.7
				1752.65	26606.4	-18601.9	1819.19	-38946.8
				1751.58	26630.6	-19024.1	2222.65	-38891.2
				1750.51	26675.8	-18595.6	2267.54	-38893.5
				1749.44	26554.6	-18975.8	1929.52	-38868.8
				1748.37	26681.5	-18407.7	2103.29	-38676.1
				1747.3	26773	-18592.9	2887.82	-39101.1
				1746.23	26467.4	-18826.7	3595.54	-38779.2
				1745.16	26835.3	-18920.9	3884.32	-38870.3
				1744.09	26391.7	-18799.2	3567.61	-38562
				1743.02	26667.3	-18336.1	2862.41	-38967.4
				1741.95	26875.6	-18576.7	2515.42	-38825.1
				1740.88	26637.6	-19047.3	2448.05	-38921.9
				1739.81	26385.5	-18765.5	2152.74	-38785.4
				1738.74	26547.7	-18497.7	1969.17	-38992
				1737.67	26493.8	-19218.4	2261.51	-38882.5
				1736.6	26645.4	-18783.6	2784.71	-38753.8
				1735.53	26531.5	-19176.9	3186.84	-38885.3
				1734.45	26544.9	-18916.3	3123.17	-38860.6
				1733.38	26434.6	-18725.1	2667.82	-38764.6
				1732.31	26554.2	-19021	2503.57	-38782.4
				1731.24	26723.4	-18704.8	2800.54	-38684.5
				1730.17	26478.7	-18499.9	3128.63	-38883.2
				1729.09	26721.9	-18649.9	3354.81	-38912.5
				1728.02	27018.2	-18737	3410.1	-38903.2
				1726.95	26812.5	-18448.9	3162.48	-38697.7
				1725.88	26688.1	-19119.9	2732.8	-38815.5
				1724.8	26726.2	-19199.8	2359.22	-38881.2
				1723.73	26700.9	-19252.2	2146.82	-38545.1
				1722.66	26749.6	-19103.2	2130.62	-38624.4
				1721.58	26862	-19099.8	2379.75	-38722.9
				1720.51	26695.3	-19297.8	2738.5	-38832.8
				1719.43	26627.6	-18545.2	2992.32	-38579.5
				1718.36	26792.8	-19131.7	3095.47	-38912.3
				1717.29	26686.3	-18518	3032.86	-38732.2
				1716.21	26886.8	-19180.9	3018.31	-38692.2
				1715.14	26903.7	-19254	3109.51	-38564
				1714.06	26684.4	-18577.9	2945.4	-38685.3
				1712.99	26648.4	-19310	2588.56	-38841.3
				1711.91	26859.3	-19188.6	2473.57	-38670.8
				1710.84	26530.8	-19192.5	2693.07	-38657.8
				1709.76	26748.7	-18419.8	2999.6	-38685
				1708.68	26850.3	-18798	3018.21	-38524.3
				1707.61	26832	-18891.9	2754.07	-38588
				1706.53	26831.4	-18950.9	2757.4	-38630.7
				1705.46	26739.2	-19315	3120.89	-38648.3
				1704.38	26939.3	-19249.4	3403	-38813.6
				1703.3	26949.2	-18934.8	3598.73	-38606.9
				1702.23	26916.8	-18640.8	3782.55	-38927.4
				1701.15	26884.5	-18873	3783.79	-38600.2
				1700.07	26866.3	-18669.1	3698.81	-38506.7
				1698.99	26872.7	-18763	3556.68	-38689.1
				1697.92	27044.4	-18573	3324.63	-38611
				1696.84	26857.3	-18701.3	3420.94	-38584.6
				1695.76	26835.6	-19569.6	3773.59	-38606.1
				1694.68	26764.6	-19020.3	3776.52	-38602.6
				1693.6	26943.4	-18968.7	3549.06	-38494
				1692.53	26802.1	-19235	3245.02	-38693.4
				1691.45	26917.4	-18706.6	2905.72	-38494.9
				1690.37	27029.2	-19014.6	3160.7	-38497.2
				1689.29	27007.6	-19032.2	3896.88	-38562.7
				1688.21	27200.1	-18884	4208.84	-38482.8
				1687.13	26785	-19343.5	3799.58	-38666.9
				1686.05	26995.1	-18497.8	3180.24	-38315.5
				1684.97	26868	-18757.3	2890.89	-38430.6
				1683.89	27050	-18885.5	2693.75	-38450.2
				1682.81	26887.9	-18385.4	2305.82	-38529
				1681.73	26932.9	-18927.5	2175.69	-38384.2
				1680.65	27184.9	-19055.4	2832.76	-38421
				1679.57	27240.4	-18810.9	4109.99	-38503.5
				1678.49	26762.7	-18876.8	4880.87	-38425.7
				1677.41	26772.7	-18915.3	4407.27	-38552.1
				1676.33	26852.8	-18774.2	3565.98	-38594.6
				1675.24	27136.2	-19129.7	3265.51	-38539.6
				1674.16	27041	-18747.4	3214.07	-38166
				1673.08	26774	-19233.7	3233.47	-38357.4
				1672	26759.4	-19175.3	3628.05	-38460.8
				1670.92	27140.6	-18579.8	4143.4	-38552.8
				1669.83	26740.8	-18315	4302.31	-38301.5
				1668.75	26876.8	-19104	4066.45	-38206.6
				1667.67	26865.7	-18329.9	3648	-38373
				1666.59	27078.8	-18671	3390.99	-38381.1
				1665.5	26693.2	-18558	3702.88	-38196.7
				1664.42	26951.6	-18603.3	4427.75	-38359.1
				1663.34	26744.6	-18957.9	4828.67	-38319.6
				1662.25	26800	-18803.7	4927.13	-38428.6
				1661.17	26810	-18587.2	5126.4	-38484.3
				1660.09	26896.9	-18426.2	4995.03	-38142
				1659	26987.3	-18299.4	4610.3	-38359.5
				1657.92	26818.8	-18750.3	4736.78	-38238.2
				1656.83	27269.2	-18719.9	4951.78	-38080.7
				1655.75	26828.3	-18634.3	4572.7	-38353.3
				1654.66	26810.3	-18432.1	4243.84	-38289.1
				1653.58	26837.7	-18442.9	4460.54	-38000.4
				1652.49	26907.1	-18137.8	4520.96	-38021.9
[truncated: 984 more rows]

## Sheet: Figure 4b
								test condition	APMP	error
						Data fig 4b			particles/cm2	particles/cm2
								Whole bottle	627.7	68.8
								Mouth/neck only	2311.7	938.7
								Body only	95.1	82.8
								Control	0	0
